# Supplementary material for: Are monkeys intuitive Aristotelians? Associations between target size and vertical target position in long-tailed macaques
Source: R Soc Open Sci. 2018 Apr 11;5(4):170889. doi: 10.1098/rsos.170889 (PMC5936887; doi:10.1098/rsos.170889)
Supplement: ESM - Data [file rsos170889supp2.xlsx]

## Sheet: SI_Data_Study1
Condition	Session	Trial	monkeyID	reward	Group	Touched Stimulus	Shape	targetPosition	Touch_Position	Latency
TS1	1	1	Snickers	no	Small	distractor	Square	left	right	1276
TS1	1	2	Snickers	no	Small	distractor	Square	right	left	1164
TS1	1	3	Snickers	no	Small	distractor	Square	left	right	1235
TS1	1	4	Snickers	yes	Small	target	Square	right	right	852
TS1	1	5	Snickers	no	Small	distractor	Square	left	right	666
TS1	1	6	Snickers	no	Small	distractor	Square	right	left	702
TS1	1	7	Snickers	yes	Small	distractor	Square	right	left	1982
TS1	1	8	Snickers	no	Small	target	Square	left	left	546
TS1	1	9	Snickers	no	Small	distractor	Square	left	right	381
TS1	1	10	Snickers	no	Small	distractor	Square	right	left	894
TS1	1	11	Snickers	no	Small	distractor	Square	right	left	910
TS1	1	12	Snickers	no	Small	distractor	Square	left	right	1044
TS1	1	13	Snickers	yes	Small	target	Square	right	right	1380
TS1	1	14	Snickers	yes	Small	target	Square	left	left	1271
TS1	1	15	Snickers	yes	Small	target	Square	left	left	4490
TS1	1	16	Snickers	yes	Small	target	Square	right	right	1509
TS1	1	17	Snickers	no	Small	distractor	Square	right	left	162
TS1	1	18	Snickers	yes	Small	distractor	Square	left	right	590
TS1	1	19	Snickers	yes	Small	target	Square	left	left	553
TS1	1	20	Snickers	no	Small	target	Square	right	right	1702
TS1	1	21	Snickers	yes	Small	distractor	Square	left	right	387
TS1	1	22	Snickers	yes	Small	target	Square	right	right	702
TS1	1	23	Snickers	yes	Small	distractor	Square	right	left	4790
TS1	1	24	Snickers	no	Small	distractor	Square	left	right	669
TS1	2	1	Snickers	yes	Small	target	Square	left	left	892
TS1	2	2	Snickers	no	Small	distractor	Square	right	left	739
TS1	2	3	Snickers	no	Small	distractor	Square	right	left	418
TS1	2	4	Snickers	no	Small	distractor	Square	left	right	427
TS1	2	5	Snickers	yes	Small	target	Square	left	left	728
TS1	2	6	Snickers	no	Small	distractor	Square	right	left	477
TS1	2	7	Snickers	yes	Small	target	Square	left	left	801
TS1	2	8	Snickers	yes	Small	distractor	Square	right	left	928
TS1	2	9	Snickers	no	Small	distractor	Square	left	right	823
TS1	2	10	Snickers	yes	Small	target	Square	right	right	534
TS1	2	11	Snickers	yes	Small	target	Square	left	left	1664
TS1	2	12	Snickers	yes	Small	target	Square	right	right	93
TS1	2	13	Snickers	yes	Small	target	Square	left	left	1020
TS1	2	14	Snickers	yes	Small	target	Square	right	right	518
TS1	2	15	Snickers	yes	Small	target	Square	right	right	302
TS1	2	16	Snickers	no	Small	distractor	Square	left	right	576
TS1	2	17	Snickers	no	Small	distractor	Square	left	right	125
TS1	2	18	Snickers	yes	Small	distractor	Square	right	left	471
TS1	2	19	Snickers	no	Small	target	Square	right	right	2150
TS1	2	20	Snickers	yes	Small	distractor	Square	left	right	222
TS1	2	21	Snickers	yes	Small	target	Square	right	right	481
TS1	2	22	Snickers	yes	Small	target	Square	left	left	891
TS1	2	23	Snickers	yes	Small	target	Square	left	left	846
TS1	2	24	Snickers	yes	Small	distractor	Square	right	left	792
TS1	3	1	Snickers	no	Small	distractor	Square	right	left	1072
TS1	3	2	Snickers	yes	Small	target	Square	left	left	400
TS1	3	3	Snickers	yes	Small	target	Square	left	left	1154
TS1	3	4	Snickers	no	Small	distractor	Square	right	left	444
TS1	3	5	Snickers	yes	Small	target	Square	left	left	687
TS1	3	6	Snickers	yes	Small	distractor	Square	right	left	375
TS1	3	7	Snickers	yes	Small	target	Square	right	right	620
TS1	3	8	Snickers	yes	Small	target	Square	left	left	398
TS1	3	9	Snickers	yes	Small	target	Square	left	left	1409
TS1	3	10	Snickers	yes	Small	distractor	Square	right	left	1041
TS1	3	11	Snickers	no	Small	target	Square	left	left	388
TS1	3	12	Snickers	yes	Small	distractor	Square	right	left	1892
TS1	3	13	Snickers	yes	Small	distractor	Square	right	left	798
TS1	3	14	Snickers	yes	Small	target	Square	left	left	593
TS1	3	15	Snickers	no	Small	distractor	Square	right	left	644
TS1	3	16	Snickers	yes	Small	target	Square	left	left	408
TS1	3	17	Snickers	yes	Small	target	Square	left	left	572
TS1	3	18	Snickers	yes	Small	target	Square	right	right	820
TS1	3	19	Snickers	yes	Small	target	Square	left	left	512
TS1	3	20	Snickers	yes	Small	distractor	Square	right	left	571
TS1	3	21	Snickers	yes	Small	distractor	Square	right	left	646
TS1	3	22	Snickers	yes	Small	target	Square	left	left	376
TS1	3	23	Snickers	yes	Small	distractor	Square	right	left	695
TS1	3	24	Snickers	yes	Small	target	Square	left	left	502
TS1	4	1	Snickers	no	Small	distractor	Square	left	right	678
TS1	4	2	Snickers	no	Small	target	Square	right	right	852
TS1	4	3	Snickers	no	Small	target	Square	left	left	905
TS1	4	4	Snickers	yes	Small	target	Square	right	right	601
TS1	4	5	Snickers	yes	Small	target	Square	right	right	151
TS1	4	6	Snickers	yes	Small	target	Square	left	left	536
TS1	4	7	Snickers	yes	Small	target	Square	right	right	500
TS1	4	8	Snickers	yes	Small	target	Square	left	left	677
TS1	4	9	Snickers	no	Small	distractor	Square	right	left	642
TS1	4	10	Snickers	yes	Small	target	Square	left	left	134
TS1	4	11	Snickers	no	Small	distractor	Square	right	left	640
TS1	4	12	Snickers	yes	Small	target	Square	left	left	948
TS1	4	13	Snickers	yes	Small	target	Square	right	right	158
TS1	4	14	Snickers	no	Small	distractor	Square	left	right	227
TS1	4	15	Snickers	yes	Small	target	Square	left	left	2285
TS1	4	16	Snickers	yes	Small	distractor	Square	right	left	499
TS1	4	17	Snickers	yes	Small	distractor	Square	right	left	612
TS1	4	18	Snickers	no	Small	distractor	Square	left	right	636
TS1	4	19	Snickers	yes	Small	target	Square	left	left	527
TS1	4	20	Snickers	no	Small	distractor	Square	right	left	1011
TS1	4	21	Snickers	yes	Small	target	Square	left	left	639
TS1	4	22	Snickers	no	Small	distractor	Square	right	left	548
TS1	4	23	Snickers	no	Small	target	Square	left	left	562
TS1	4	24	Snickers	yes	Small	target	Square	right	right	207
TS1	5	1	Snickers	yes	Small	target	Square	right	right	481
TS1	5	2	Snickers	yes	Small	target	Square	left	left	819
TS1	5	3	Snickers	yes	Small	target	Square	left	left	1677
TS1	5	4	Snickers	no	Small	target	Square	right	right	1123
TS1	5	5	Snickers	yes	Small	distractor	Square	left	right	895
TS1	5	6	Snickers	no	Small	target	Square	right	right	925
TS1	5	7	Snickers	yes	Small	target	Square	left	left	944
TS1	5	8	Snickers	no	Small	target	Square	right	right	880
TS1	5	9	Snickers	yes	Small	target	Square	right	right	1311
TS1	5	10	Snickers	yes	Small	target	Square	left	left	87
TS1	5	11	Snickers	yes	Small	target	Square	left	left	3254
TS1	5	12	Snickers	no	Small	distractor	Square	right	left	450
TS1	5	13	Snickers	yes	Small	target	Square	left	left	720
TS1	5	14	Snickers	no	Small	distractor	Square	right	left	595
TS1	5	15	Snickers	yes	Small	target	Square	left	left	919
TS1	5	16	Snickers	no	Small	distractor	Square	right	left	755
TS1	5	17	Snickers	yes	Small	target	Square	left	left	496
TS1	5	18	Snickers	no	Small	distractor	Square	right	left	918
TS1	5	19	Snickers	yes	Small	target	Square	left	left	532
TS1	5	20	Snickers	yes	Small	target	Square	right	right	2344
TS1	5	21	Snickers	yes	Small	target	Square	left	left	739
TS1	5	22	Snickers	no	Small	distractor	Square	right	left	772
TS1	5	23	Snickers	no	Small	distractor	Square	right	left	576
TS1	5	24	Snickers	yes	Small	target	Square	left	left	592
TS1	6	1	Snickers	no	Small	distractor	Square	left	right	491
TS1	6	2	Snickers	no	Small	distractor	Square	right	left	705
TS1	6	3	Snickers	yes	Small	distractor	Square	right	left	873
TS1	6	4	Snickers	no	Small	target	Square	left	left	1037
TS1	6	5	Snickers	yes	Small	target	Square	right	right	698
TS1	6	6	Snickers	yes	Small	target	Square	left	left	944
TS1	6	7	Snickers	yes	Small	target	Square	left	left	447
TS1	6	8	Snickers	yes	Small	distractor	Square	right	left	488
TS1	6	9	Snickers	yes	Small	distractor	Square	right	left	788
TS1	6	10	Snickers	yes	Small	target	Square	left	left	555
TS1	6	11	Snickers	yes	Small	target	Square	left	left	1791
TS1	6	12	Snickers	yes	Small	target	Square	right	right	1079
TS1	6	13	Snickers	no	Small	distractor	Square	left	right	1191
TS1	6	14	Snickers	yes	Small	target	Square	right	right	761
TS1	6	15	Snickers	yes	Small	target	Square	left	left	486
TS1	6	16	Snickers	yes	Small	distractor	Square	right	left	460
TS1	6	17	Snickers	no	Small	distractor	Square	right	left	84
TS1	6	18	Snickers	yes	Small	target	Square	left	left	506
TS1	6	19	Snickers	yes	Small	target	Square	left	left	435
TS1	6	20	Snickers	no	Small	distractor	Square	right	left	550
TS1	6	21	Snickers	no	Small	distractor	Square	left	right	622
TS1	6	22	Snickers	yes	Small	target	Square	right	right	1020
TS1	6	23	Snickers	yes	Small	target	Square	left	left	453
TS1	6	24	Snickers	no	Small	distractor	Square	right	left	427
TS1	7	1	Snickers	yes	Small	target	Square	left	left	6497
TS1	7	2	Snickers	yes	Small	distractor	Square	right	left	552
TS1	7	3	Snickers	yes	Small	target	Square	left	left	510
TS1	7	4	Snickers	no	Small	distractor	Square	right	left	1871
TS1	7	5	Snickers	yes	Small	distractor	Square	right	left	500
TS1	7	6	Snickers	yes	Small	distractor	Square	left	right	891
TS1	7	7	Snickers	yes	Small	distractor	Square	right	left	417
TS1	7	8	Snickers	yes	Small	target	Square	left	left	1143
TS1	7	9	Snickers	yes	Small	distractor	Square	right	left	448
TS1	7	10	Snickers	yes	Small	target	Square	left	left	510
TS1	7	11	Snickers	yes	Small	target	Square	left	left	345
TS1	7	12	Snickers	yes	Small	distractor	Square	right	left	687
TS1	7	13	Snickers	yes	Small	target	Square	left	left	431
TS1	7	14	Snickers	yes	Small	target	Square	right	right	810
TS1	7	15	Snickers	yes	Small	target	Square	left	left	0
TS1	7	16	Snickers	no	Small	distractor	Square	right	left	579
TS1	7	17	Snickers	yes	Small	target	Square	left	left	669
TS1	7	18	Snickers	yes	Small	distractor	Square	right	left	492
TS1	7	19	Snickers	yes	Small	target	Square	left	left	710
TS1	7	20	Snickers	yes	Small	distractor	Square	right	left	629
TS1	7	21	Snickers	yes	Small	distractor	Square	right	left	635
TS1	7	22	Snickers	no	Small	target	Square	left	left	437
TS1	7	23	Snickers	yes	Small	distractor	Square	right	left	447
TS1	7	24	Snickers	yes	Small	distractor	Square	left	right	655
TS1	8	1	Snickers	no	Small	distractor	Square	left	right	634
TS1	8	2	Snickers	yes	Small	target	Square	right	right	736
TS1	8	3	Snickers	yes	Small	target	Square	left	left	663
TS1	8	4	Snickers	yes	Small	target	Square	right	right	1066
TS1	8	5	Snickers	yes	Small	target	Square	right	right	934
TS1	8	6	Snickers	yes	Small	target	Square	left	left	799
TS1	8	7	Snickers	yes	Small	target	Square	right	right	945
TS1	8	8	Snickers	yes	Small	target	Square	left	left	1061
TS1	8	9	Snickers	yes	Small	target	Square	left	left	539
TS1	8	10	Snickers	yes	Small	target	Square	right	right	534
TS1	8	11	Snickers	yes	Small	target	Square	right	right	953
TS1	8	12	Snickers	no	Small	distractor	Square	left	right	750
TS1	8	13	Snickers	yes	Small	target	Square	right	right	716
TS1	8	14	Snickers	yes	Small	target	Square	left	left	974
TS1	8	15	Snickers	yes	Small	target	Square	left	left	1758
TS1	8	16	Snickers	no	Small	distractor	Square	right	left	2541
TS1	8	17	Snickers	no	Small	distractor	Square	right	left	1289
TS1	8	18	Snickers	yes	Small	distractor	Square	left	right	507
TS1	8	19	Snickers	no	Small	distractor	Square	left	right	614
TS1	8	20	Snickers	yes	Small	target	Square	right	right	114
TS1	8	21	Snickers	no	Small	distractor	Square	right	left	716
TS1	8	22	Snickers	no	Small	distractor	Square	left	right	85
TS1	8	23	Snickers	yes	Small	distractor	Square	right	left	658
TS1	8	24	Snickers	yes	Small	target	Square	left	left	2067
TS1	9	1	Snickers	yes	Small	distractor	Square	right	left	502
TS1	9	2	Snickers	yes	Small	target	Square	left	left	431
TS1	9	3	Snickers	no	Small	distractor	Square	right	left	496
TS1	9	4	Snickers	yes	Small	target	Square	left	left	323
TS1	9	5	Snickers	yes	Small	distractor	Square	right	left	29
TS1	9	6	Snickers	yes	Small	target	Square	left	left	337
TS1	9	7	Snickers	yes	Small	distractor	Square	right	left	1546
TS1	9	8	Snickers	yes	Small	target	Square	left	left	401
TS1	9	9	Snickers	no	Small	distractor	Square	right	left	270
TS1	9	10	Snickers	yes	Small	target	Square	left	left	397
TS1	9	11	Snickers	yes	Small	distractor	Square	right	left	435
TS1	9	12	Snickers	yes	Small	target	Square	left	left	325
TS1	9	13	Snickers	no	Small	distractor	Square	right	left	212
TS1	9	14	Snickers	yes	Small	target	Square	left	left	485
TS1	9	15	Snickers	yes	Small	distractor	Square	right	left	207
TS1	9	16	Snickers	yes	Small	target	Square	left	left	475
TS1	9	17	Snickers	no	Small	distractor	Square	right	left	352
TS1	9	18	Snickers	yes	Small	target	Square	left	left	418
TS1	9	19	Snickers	yes	Small	target	Square	left	left	361
TS1	9	20	Snickers	no	Small	distractor	Square	right	left	998
TS1	9	21	Snickers	yes	Small	target	Square	left	left	390
TS1	9	22	Snickers	no	Small	distractor	Square	right	left	456
TS1	9	23	Snickers	no	Small	distractor	Square	right	left	825
TS1	9	24	Snickers	yes	Small	target	Square	left	left	1053
TS1	10	1	Snickers	no	Small	distractor	Square	right	left	649
TS1	10	2	Snickers	yes	Small	target	Square	left	left	437
TS1	10	3	Snickers	yes	Small	target	Square	left	left	1780
TS1	10	4	Snickers	yes	Small	distractor	Square	right	left	404
TS1	10	5	Snickers	yes	Small	target	Square	left	left	52
TS1	10	6	Snickers	yes	Small	target	Square	right	right	963
TS1	10	7	Snickers	no	Small	distractor	Square	right	left	385
TS1	10	8	Snickers	no	Small	distractor	Square	left	right	1995
TS1	10	9	Snickers	no	Small	target	Square	left	left	967
TS1	10	10	Snickers	yes	Small	target	Square	right	right	1603
TS1	10	11	Snickers	yes	Small	target	Square	left	left	791
TS1	10	12	Snickers	yes	Small	target	Square	right	right	522
TS1	10	13	Snickers	yes	Small	distractor	Square	right	left	723
TS1	10	14	Snickers	yes	Small	target	Square	left	left	729
TS1	10	15	Snickers	yes	Small	target	Square	left	left	1370
TS1	10	16	Snickers	no	Small	distractor	Square	right	left	453
TS1	10	17	Snickers	yes	Small	distractor	Square	left	right	125
TS1	10	18	Snickers	yes	Small	target	Square	right	right	1149
TS1	10	19	Snickers	yes	Small	target	Square	right	right	1119
TS1	10	20	Snickers	no	Small	distractor	Square	left	right	1078
TS1	10	21	Snickers	yes	Small	target	Square	left	left	568
TS1	10	22	Snickers	yes	Small	distractor	Square	right	left	480
TS1	10	23	Snickers	no	Small	target	Square	left	left	1108
TS1	10	24	Snickers	yes	Small	target	Square	right	right	288
TS1	11	1	Snickers	yes	Small	target	Square	right	right	1594
TS1	11	2	Snickers	no	Small	distractor	Square	left	right	60
TS1	11	3	Snickers	yes	Small	target	Square	right	right	1416
TS1	11	4	Snickers	no	Small	distractor	Square	left	right	613
TS1	11	5	Snickers	no	Small	distractor	Square	left	right	1380
TS1	11	6	Snickers	no	Small	target	Square	right	right	184
TS1	11	7	Snickers	yes	Small	target	Square	right	right	332
TS1	11	8	Snickers	yes	Small	distractor	Square	left	right	648
TS1	11	9	Snickers	yes	Small	target	Square	right	right	636
TS1	11	10	Snickers	no	Small	distractor	Square	left	right	1285
TS1	11	11	Snickers	yes	Small	target	Square	right	right	878
TS1	11	12	Snickers	yes	Small	target	Square	left	left	441
TS1	11	13	Snickers	yes	Small	distractor	Square	left	right	668
TS1	11	14	Snickers	yes	Small	target	Square	right	right	365
TS1	11	15	Snickers	no	Small	target	Square	right	right	551
TS1	11	16	Snickers	no	Small	distractor	Square	left	right	1343
TS1	11	17	Snickers	yes	Small	target	Square	right	right	407
TS1	11	18	Snickers	yes	Small	target	Square	left	left	1471
TS1	11	19	Snickers	no	Small	distractor	Square	left	right	447
TS1	11	20	Snickers	yes	Small	target	Square	right	right	773
TS1	11	21	Snickers	yes	Small	target	Square	right	right	1089
TS1	11	22	Snickers	yes	Small	distractor	Square	left	right	865
TS1	11	23	Snickers	yes	Small	distractor	Square	left	right	823
TS1	11	24	Snickers	no	Small	distractor	Square	right	left	431
TS1	12	1	Snickers	no	Small	distractor	Square	left	right	280
TS1	12	2	Snickers	yes	Small	distractor	Square	right	left	467
TS1	12	3	Snickers	yes	Small	target	Square	right	right	1029
TS1	12	4	Snickers	yes	Small	target	Square	left	left	1499
TS1	12	5	Snickers	yes	Small	target	Square	left	left	962
TS1	12	6	Snickers	yes	Small	target	Square	right	right	731
TS1	12	7	Snickers	yes	Small	distractor	Square	right	left	1503
TS1	12	8	Snickers	yes	Small	distractor	Square	left	right	610
TS1	12	9	Snickers	yes	Small	target	Square	right	right	1324
TS1	12	10	Snickers	yes	Small	target	Square	left	left	884
TS1	12	11	Snickers	yes	Small	target	Square	right	right	755
TS1	12	12	Snickers	no	Small	distractor	Square	left	right	746
TS1	12	13	Snickers	yes	Small	target	Square	right	right	330
TS1	12	14	Snickers	yes	Small	target	Square	left	left	427
TS1	12	15	Snickers	yes	Small	target	Square	right	right	877
TS1	12	16	Snickers	yes	Small	target	Square	left	left	1749
TS1	12	17	Snickers	yes	Small	target	Square	left	left	760
TS1	12	18	Snickers	yes	Small	target	Square	right	right	1169
TS1	12	19	Snickers	yes	Small	target	Square	right	right	690
TS1	12	20	Snickers	no	Small	distractor	Square	left	right	1071
TS1	12	21	Snickers	yes	Small	target	Square	right	right	161
TS1	12	22	Snickers	no	Small	target	Square	left	left	488
TS1	12	23	Snickers	yes	Small	target	Square	right	right	153
TS1	12	24	Snickers	yes	Small	distractor	Square	left	right	260
TS1	13	1	Snickers	yes	Small	distractor	Square	left	right	706
TS1	13	2	Snickers	yes	Small	distractor	Square	right	left	654
TS1	13	3	Snickers	yes	Small	target	Square	left	left	413
TS1	13	4	Snickers	yes	Small	distractor	Square	right	left	374
TS1	13	5	Snickers	no	Small	distractor	Square	right	left	433
TS1	13	6	Snickers	yes	Small	target	Square	left	left	514
TS1	13	7	Snickers	yes	Small	target	Square	left	left	422
TS1	13	8	Snickers	no	Small	distractor	Square	right	left	106
TS1	13	9	Snickers	no	Small	target	Square	left	left	424
TS1	13	10	Snickers	no	Small	target	Square	right	right	1188
TS1	13	11	Snickers	yes	Small	target	Square	right	right	947
TS1	13	12	Snickers	yes	Small	target	Square	left	left	989
TS1	13	13	Snickers	yes	Small	distractor	Square	left	right	1759
TS1	13	14	Snickers	no	Small	target	Square	right	right	853
TS1	13	15	Snickers	yes	Small	distractor	Square	left	right	385
TS1	13	16	Snickers	yes	Small	target	Square	right	right	131
TS1	13	17	Snickers	yes	Small	target	Square	left	left	840
TS1	13	18	Snickers	yes	Small	target	Square	right	right	494
TS1	13	19	Snickers	yes	Small	target	Square	right	right	1012
TS1	13	20	Snickers	yes	Small	distractor	Square	left	right	700
TS1	13	21	Snickers	yes	Small	target	Square	right	right	542
TS1	13	22	Snickers	yes	Small	target	Square	left	left	1060
TS1	13	23	Snickers	yes	Small	target	Square	right	right	90
TS1	13	24	Snickers	yes	Small	distractor	Square	left	right	708
TS2	1	1	Snickers	yes	Small	target	Diamond	left	left	738
TS2	1	2	Snickers	yes	Small	distractor	Square	right	left	501
TS2	1	3	Snickers	yes	Small	target	Square	left	left	348
TS2	1	4	Snickers	yes	Small	distractor	Diamond	right	left	406
TS2	1	5	Snickers	yes	Small	distractor	Diamond	right	left	448
TS2	1	6	Snickers	yes	Small	target	Diamond	left	left	382
TS2	1	7	Snickers	yes	Small	target	Square	left	left	365
TS2	1	8	Snickers	no	Small	distractor	Square	right	left	23
TS2	1	9	Snickers	yes	Small	target	Diamond	right	right	466
TS2	1	10	Snickers	no	Small	distractor	Diamond	left	right	588
TS2	1	11	Snickers	yes	Small	target	Square	left	left	189
TS2	1	12	Snickers	yes	Small	target	Square	right	right	753
TS2	1	13	Snickers	no	Small	distractor	Square	left	right	596
TS2	1	14	Snickers	no	Small	target	Diamond	left	left	885
TS2	1	15	Snickers	yes	Small	distractor	Diamond	right	left	1662
TS2	1	16	Snickers	no	Small	target	Square	right	right	797
TS2	1	17	Snickers	no	Small	distractor	Square	left	right	701
TS2	1	18	Snickers	no	Small	target	Diamond	left	left	699
TS2	1	19	Snickers	yes	Small	distractor	Diamond	right	left	425
TS2	1	20	Snickers	yes	Small	distractor	Square	right	left	1717
TS2	1	21	Snickers	no	Small	distractor	Square	left	right	210
TS2	1	22	Snickers	yes	Small	target	Square	right	right	813
TS2	1	23	Snickers	yes	Small	target	Diamond	right	right	834
TS2	1	24	Snickers	yes	Small	distractor	Diamond	left	right	744
TS2	2	1	Snickers	yes	Small	target	Diamond	right	right	664
TS2	2	2	Snickers	no	Small	distractor	Square	left	right	1485
TS2	2	3	Snickers	yes	Small	target	Square	right	right	883
TS2	2	4	Snickers	yes	Small	distractor	Diamond	left	right	880
TS2	2	5	Snickers	no	Small	distractor	Diamond	left	right	630
TS2	2	6	Snickers	no	Small	target	Square	right	right	1359
TS2	2	7	Snickers	yes	Small	target	Diamond	right	right	168
TS2	2	8	Snickers	no	Small	distractor	Square	left	right	1135
TS2	2	9	Snickers	no	Small	distractor	Diamond	right	left	852
TS2	2	10	Snickers	yes	Small	target	Diamond	left	left	770
TS2	2	11	Snickers	yes	Small	target	Square	left	left	2113
TS2	2	12	Snickers	yes	Small	target	Square	right	right	912
TS2	2	13	Snickers	yes	Small	target	Square	right	right	1646
TS2	2	14	Snickers	yes	Small	distractor	Diamond	right	left	1464
TS2	2	15	Snickers	yes	Small	target	Square	left	left	1436
TS2	2	16	Snickers	no	Small	distractor	Diamond	left	right	999
TS2	2	17	Snickers	yes	Small	target	Diamond	right	right	5123
TS2	2	18	Snickers	yes	Small	target	Diamond	left	left	791
TS2	2	19	Snickers	yes	Small	target	Square	left	left	1199
TS2	2	20	Snickers	yes	Small	distractor	Square	right	left	1304
TS2	2	21	Snickers	no	Small	distractor	Diamond	left	right	556
TS2	2	22	Snickers	yes	Small	target	Diamond	right	right	792
TS2	2	23	Snickers	yes	Small	target	Square	right	right	781
TS2	2	24	Snickers	yes	Small	target	Square	left	left	893
TS2	3	1	Snickers	yes	Small	target	Square	right	right	872
TS2	3	2	Snickers	yes	Small	target	Diamond	right	right	708
TS2	3	3	Snickers	yes	Small	target	Square	left	left	427
TS2	3	4	Snickers	yes	Small	target	Diamond	left	left	1089
TS2	3	5	Snickers	yes	Small	distractor	Square	right	left	1480
TS2	3	6	Snickers	no	Small	distractor	Diamond	left	right	800
TS2	3	7	Snickers	yes	Small	target	Diamond	right	right	1164
TS2	3	8	Snickers	yes	Small	target	Square	left	left	1593
TS2	3	9	Snickers	yes	Small	distractor	Square	left	right	1614
TS2	3	10	Snickers	no	Small	distractor	Square	right	left	1080
TS2	3	11	Snickers	yes	Small	target	Diamond	right	right	319
TS2	3	12	Snickers	yes	Small	distractor	Diamond	left	right	1313
TS2	3	13	Snickers	yes	Small	target	Diamond	right	right	1040
TS2	3	14	Snickers	yes	Small	target	Diamond	left	left	1229
TS2	3	15	Snickers	yes	Small	target	Square	left	left	784
TS2	3	16	Snickers	yes	Small	target	Square	right	right	751
TS2	3	17	Snickers	yes	Small	distractor	Square	right	left	1109
TS2	3	18	Snickers	yes	Small	target	Diamond	right	right	88
TS2	3	19	Snickers	no	Small	distractor	Square	left	right	1145
TS2	3	20	Snickers	yes	Small	target	Diamond	left	left	631
TS2	3	21	Snickers	yes	Small	distractor	Diamond	left	right	1109
TS2	3	22	Snickers	yes	Small	target	Diamond	right	right	595
TS2	3	23	Snickers	yes	Small	target	Square	right	right	400
TS2	3	24	Snickers	no	Small	distractor	Square	left	right	790
TS2	4	1	Snickers	yes	Small	distractor	Square	right	left	1009
TS2	4	2	Snickers	yes	Small	distractor	Diamond	right	left	877
TS2	4	3	Snickers	yes	Small	target	Diamond	left	left	211
TS2	4	4	Snickers	yes	Small	target	Square	left	left	1099
TS2	4	5	Snickers	yes	Small	target	Square	left	left	1037
TS2	4	6	Snickers	no	Small	target	Square	right	right	1051
TS2	4	7	Snickers	yes	Small	target	Diamond	left	left	1332
TS2	4	8	Snickers	yes	Small	target	Diamond	right	right	1456
TS2	4	9	Snickers	yes	Small	distractor	Diamond	left	right	955
TS2	4	10	Snickers	yes	Small	target	Square	right	right	696
TS2	4	11	Snickers	yes	Small	distractor	Diamond	right	left	798
TS2	4	12	Snickers	yes	Small	distractor	Square	left	right	518
TS2	4	13	Snickers	yes	Small	target	Diamond	right	right	438
TS2	4	14	Snickers	yes	Small	target	Diamond	left	left	1165
TS2	4	15	Snickers	yes	Small	target	Square	right	right	752
TS2	4	16	Snickers	yes	Small	target	Square	left	left	1009
TS2	4	17	Snickers	yes	Small	target	Diamond	right	right	1209
TS2	4	18	Snickers	yes	Small	target	Square	left	left	983
TS2	4	19	Snickers	yes	Small	distractor	Diamond	left	right	670
TS2	4	20	Snickers	yes	Small	target	Square	right	right	830
TS2	4	21	Snickers	yes	Small	distractor	Diamond	left	right	518
TS2	4	22	Snickers	yes	Small	target	Square	left	left	686
TS2	4	23	Snickers	yes	Small	target	Diamond	right	right	846
TS2	4	24	Snickers	yes	Small	target	Square	right	right	829
TS2	5	1	Snickers	yes	Small	target	Diamond	left	left	848
TS2	5	2	Snickers	yes	Small	target	Square	right	right	445
TS2	5	3	Snickers	yes	Small	distractor	Square	left	right	854
TS2	5	4	Snickers	yes	Small	target	Diamond	right	right	1168
TS2	5	5	Snickers	no	Small	target	Diamond	right	right	493
TS2	5	6	Snickers	yes	Small	target	Square	right	right	924
TS2	5	7	Snickers	yes	Small	target	Diamond	left	left	737
TS2	5	8	Snickers	no	Small	distractor	Square	left	right	601
TS2	5	9	Snickers	yes	Small	distractor	Diamond	left	right	95
TS2	5	10	Snickers	yes	Small	target	Diamond	right	right	1214
TS2	5	11	Snickers	yes	Small	target	Square	right	right	1709
TS2	5	12	Snickers	yes	Small	target	Square	left	left	829
TS2	5	13	Snickers	yes	Small	target	Square	right	right	1165
TS2	5	14	Snickers	yes	Small	distractor	Diamond	left	right	833
TS2	5	15	Snickers	yes	Small	target	Square	left	left	282
TS2	5	16	Snickers	yes	Small	target	Diamond	right	right	734
TS2	5	17	Snickers	yes	Small	target	Square	left	left	842
TS2	5	18	Snickers	yes	Small	target	Square	right	right	458
TS2	5	19	Snickers	no	Small	distractor	Diamond	left	right	342
TS2	5	20	Snickers	yes	Small	target	Diamond	right	right	1086
TS2	5	21	Snickers	yes	Small	target	Square	left	left	1489
TS2	5	22	Snickers	yes	Small	distractor	Diamond	left	right	395
TS2	5	23	Snickers	yes	Small	target	Square	right	right	1113
TS2	5	24	Snickers	yes	Small	target	Diamond	right	right	428
TS3	1	1	Snickers	yes	Small	target	Hrectangle	right	right	452
TS3	1	2	Snickers	yes	Small	distractor	Square	right	left	367
TS3	1	3	Snickers	no	Small	target	Vrectangle	left	left	73
TS3	1	4	Snickers	yes	Small	target	Hrectangle	left	left	792
TS3	1	5	Snickers	yes	Small	target	Diamond	left	left	304
TS3	1	6	Snickers	no	Small	distractor	Cross	right	left	423
TS3	1	7	Snickers	yes	Small	target	Diamond	right	right	483
TS3	1	8	Snickers	yes	Small	target	Hexagon	left	left	496
TS3	1	9	Snickers	yes	Small	distractor	Hexagon	right	left	438
TS3	1	10	Snickers	yes	Small	distractor	Vrectangle	right	left	488
TS3	1	11	Snickers	no	Small	distractor	Square	left	right	1241
TS3	1	12	Snickers	yes	Small	target	Vrectangle	left	left	991
TS3	1	13	Snickers	yes	Small	target	Diamond	left	left	410
TS3	1	14	Snickers	no	Small	distractor	Vrectangle	right	left	399
TS3	1	15	Snickers	yes	Small	distractor	Hrectangle	left	right	237
TS3	1	16	Snickers	no	Small	distractor	Diamond	right	left	310
TS3	1	17	Snickers	yes	Small	target	Cross	right	right	892
TS3	1	18	Snickers	yes	Small	target	Hexagon	right	right	718
TS3	1	19	Snickers	yes	Small	target	Square	left	left	385
TS3	1	20	Snickers	yes	Small	target	Hexagon	left	left	533
TS3	1	21	Snickers	yes	Small	target	Cross	left	left	604
TS3	1	22	Snickers	no	Small	distractor	Hrectangle	right	left	441
TS3	1	23	Snickers	yes	Small	target	Square	right	right	1244
TS3	1	24	Snickers	yes	Small	target	Vrectangle	left	left	565
TS3	2	1	Snickers	yes	Small	target	Hexagon	left	left	575
TS3	2	2	Snickers	yes	Small	target	Diamond	right	right	223
TS3	2	3	Snickers	yes	Small	distractor	Diamond	left	right	371
TS3	2	4	Snickers	yes	Small	distractor	Hrectangle	left	right	381
TS3	2	5	Snickers	yes	Small	target	Square	left	left	998
TS3	2	6	Snickers	yes	Small	target	Square	right	right	848
TS3	2	7	Snickers	no	Small	distractor	Hrectangle	right	left	1064
TS3	2	8	Snickers	yes	Small	target	Vrectangle	right	right	593
TS3	2	9	Snickers	yes	Small	target	Cross	left	left	438
TS3	2	10	Snickers	yes	Small	target	Hexagon	right	right	315
TS3	2	11	Snickers	yes	Small	target	Cross	right	right	718
TS3	2	12	Snickers	yes	Small	target	Hexagon	right	right	373
TS3	2	13	Snickers	no	Small	target	Hrectangle	right	right	387
TS3	2	14	Snickers	no	Small	target	Diamond	left	left	413
TS3	2	15	Snickers	no	Small	distractor	Hrectangle	left	right	851
TS3	2	16	Snickers	no	Small	distractor	Cross	left	right	827
TS3	2	17	Snickers	yes	Small	target	Diamond	right	right	245
TS3	2	18	Snickers	yes	Small	target	Cross	right	right	1167
TS3	2	19	Snickers	no	Small	distractor	Vrectangle	left	right	774
TS3	2	20	Snickers	yes	Small	target	Vrectangle	right	right	549
TS3	2	21	Snickers	yes	Small	distractor	Square	left	right	531
TS3	2	22	Snickers	yes	Small	distractor	Square	right	left	509
TS3	2	23	Snickers	yes	Small	distractor	Hexagon	left	right	222
TS3	2	24	Snickers	yes	Small	target	Hrectangle	right	right	0
TS3	3	1	Snickers	no	Small	distractor	Hexagon	left	right	347
TS3	3	2	Snickers	no	Small	target	Cross	left	left	736
TS3	3	3	Snickers	yes	Small	distractor	Diamond	right	left	189
TS3	3	4	Snickers	yes	Small	target	Hrectangle	left	left	116
TS3	3	5	Snickers	yes	Small	distractor	Hexagon	right	left	91
TS3	3	6	Snickers	no	Small	target	Diamond	left	left	302
TS3	3	7	Snickers	no	Small	target	Vrectangle	left	left	566
TS3	3	8	Snickers	yes	Small	target	Cross	right	right	747
TS3	3	9	Snickers	yes	Small	target	Square	right	right	876
TS3	3	10	Snickers	no	Small	distractor	Vrectangle	right	left	0
TS3	3	11	Snickers	yes	Small	distractor	Square	left	right	289
TS3	3	12	Snickers	yes	Small	distractor	Hrectangle	left	right	706
TS3	3	13	Snickers	yes	Small	target	Square	right	right	1030
TS3	3	14	Snickers	yes	Small	distractor	Cross	left	right	517
TS3	3	15	Snickers	yes	Small	target	Square	left	left	902
TS3	3	16	Snickers	yes	Small	target	Diamond	right	right	468
TS3	3	17	Snickers	yes	Small	target	Cross	right	right	1788
TS3	3	18	Snickers	yes	Small	distractor	Vrectangle	left	right	491
TS3	3	19	Snickers	yes	Small	target	Hexagon	right	right	796
TS3	3	20	Snickers	no	Small	target	Hrectangle	right	right	657
TS3	3	21	Snickers	yes	Small	target	Vrectangle	right	right	1078
TS3	3	22	Snickers	yes	Small	target	Diamond	left	left	371
TS3	3	23	Snickers	no	Small	target	Hexagon	left	left	593
TS3	3	24	Snickers	yes	Small	distractor	Square	right	left	315
TS3	4	1	Snickers	no	Small	distractor	Square	left	right	572
TS3	4	2	Snickers	no	Small	target	Cross	right	right	611
TS3	4	3	Snickers	no	Small	target	Hexagon	left	left	1269
TS3	4	4	Snickers	yes	Small	target	Hrectangle	left	left	558
TS3	4	5	Snickers	no	Small	target	Vrectangle	left	left	374
TS3	4	6	Snickers	yes	Small	target	Diamond	right	right	83
TS3	4	7	Snickers	yes	Small	target	Cross	left	left	826
TS3	4	8	Snickers	no	Small	distractor	Hexagon	right	left	303
TS3	4	9	Snickers	yes	Small	distractor	Diamond	left	right	447
TS3	4	10	Snickers	no	Small	target	Square	right	right	618
TS3	4	11	Snickers	no	Small	target	Hrectangle	right	right	132
TS3	4	12	Snickers	yes	Small	distractor	Cross	right	left	446
TS3	4	13	Snickers	yes	Small	distractor	Diamond	left	right	500
TS3	4	14	Snickers	yes	Small	target	Vrectangle	right	right	698
TS3	4	15	Snickers	yes	Small	distractor	Square	right	left	500
TS3	4	16	Snickers	yes	Small	distractor	Vrectangle	left	right	331
TS3	4	17	Snickers	yes	Small	target	Hexagon	right	right	578
TS3	4	18	Snickers	no	Small	target	Hrectangle	left	left	639
TS3	4	19	Snickers	yes	Small	distractor	Cross	left	right	434
TS3	4	20	Snickers	yes	Small	target	Hrectangle	right	right	342
TS3	4	21	Snickers	yes	Small	distractor	Square	left	right	597
TS3	4	22	Snickers	no	Small	distractor	Diamond	right	left	320
TS3	4	23	Snickers	no	Small	distractor	Hexagon	left	right	517
TS3	4	24	Snickers	yes	Small	distractor	Cross	left	right	178
TS1	1	1	Ilja	no	Small	distractor	Square	right	left	462
TS1	1	2	Ilja	no	Small	distractor	Square	left	right	694
TS1	1	3	Ilja	no	Small	distractor	Square	right	left	635
TS1	1	4	Ilja	yes	Small	distractor	Square	left	right	548
TS1	1	5	Ilja	yes	Small	target	Square	left	left	551
TS1	1	6	Ilja	no	Small	distractor	Square	right	left	707
TS1	1	7	Ilja	no	Small	distractor	Square	right	left	651
TS1	1	8	Ilja	no	Small	distractor	Square	left	right	667
TS1	1	9	Ilja	yes	Small	target	Square	left	left	749
TS1	1	10	Ilja	no	Small	distractor	Square	right	left	511
TS1	1	11	Ilja	no	Small	distractor	Square	left	right	527
TS1	1	12	Ilja	no	Small	distractor	Square	right	left	862
TS1	1	13	Ilja	yes	Small	target	Square	left	left	597
TS1	1	14	Ilja	yes	Small	target	Square	right	right	803
TS1	1	15	Ilja	yes	Small	target	Square	right	right	694
TS1	1	16	Ilja	yes	Small	target	Square	left	left	590
TS1	1	17	Ilja	no	Small	distractor	Square	right	left	491
TS1	1	18	Ilja	no	Small	distractor	Square	left	right	576
TS1	1	19	Ilja	no	Small	distractor	Square	left	right	802
TS1	1	20	Ilja	no	Small	distractor	Square	right	left	785
TS1	1	21	Ilja	yes	Small	target	Square	left	left	782
TS1	1	22	Ilja	no	Small	distractor	Square	right	left	917
TS1	1	23	Ilja	yes	Small	target	Square	right	right	564
TS1	1	24	Ilja	yes	Small	target	Square	left	left	698
TS1	2	1	Ilja	no	Small	target	Square	right	right	481
TS1	2	2	Ilja	no	Small	distractor	Square	left	right	831
TS1	2	3	Ilja	yes	Small	target	Square	right	right	728
TS1	2	4	Ilja	yes	Small	distractor	Square	left	right	731
TS1	2	5	Ilja	no	Small	distractor	Square	left	right	682
TS1	2	6	Ilja	no	Small	distractor	Square	right	left	1345
TS1	2	7	Ilja	yes	Small	distractor	Square	right	left	751
TS1	2	8	Ilja	yes	Small	target	Square	left	left	420
TS1	2	9	Ilja	yes	Small	target	Square	right	right	865
TS1	2	10	Ilja	yes	Small	target	Square	left	left	6253
TS1	2	11	Ilja	no	Small	distractor	Square	right	left	515
TS1	2	12	Ilja	yes	Small	target	Square	left	left	456
TS1	2	13	Ilja	yes	Small	target	Square	right	right	1038
TS1	2	14	Ilja	yes	Small	target	Square	left	left	733
TS1	2	15	Ilja	no	Small	distractor	Square	right	left	684
TS1	2	16	Ilja	yes	Small	target	Square	left	left	549
TS1	2	17	Ilja	yes	Small	distractor	Square	left	right	556
TS1	2	18	Ilja	no	Small	distractor	Square	right	left	543
TS1	2	19	Ilja	no	Small	distractor	Square	right	left	556
TS1	2	20	Ilja	no	Small	distractor	Square	left	right	507
TS1	2	21	Ilja	yes	Small	target	Square	left	left	307
TS1	2	22	Ilja	no	Small	distractor	Square	right	left	623
TS1	2	23	Ilja	no	Small	target	Square	right	right	682
TS1	2	24	Ilja	yes	Small	target	Square	left	left	903
TS1	3	1	Ilja	yes	Small	target	Square	left	left	419
TS1	3	2	Ilja	yes	Small	target	Square	right	right	519
TS1	3	3	Ilja	yes	Small	target	Square	left	left	533
TS1	3	4	Ilja	no	Small	distractor	Square	right	left	603
TS1	3	5	Ilja	yes	Small	target	Square	right	right	660
TS1	3	6	Ilja	yes	Small	target	Square	left	left	978
TS1	3	7	Ilja	no	Small	distractor	Square	right	left	908
TS1	3	8	Ilja	no	Small	distractor	Square	left	right	449
TS1	3	9	Ilja	no	Small	distractor	Square	right	left	405
TS1	3	10	Ilja	no	Small	distractor	Square	left	right	563
TS1	3	11	Ilja	no	Small	distractor	Square	right	left	732
TS1	3	12	Ilja	yes	Small	target	Square	left	left	487
TS1	3	13	Ilja	no	Small	target	Square	right	right	823
TS1	3	14	Ilja	yes	Small	target	Square	left	left	499
TS1	3	15	Ilja	no	Small	distractor	Square	left	right	472
TS1	3	16	Ilja	no	Small	distractor	Square	right	left	399
TS1	3	17	Ilja	yes	Small	target	Square	left	left	153
TS1	3	18	Ilja	no	Small	target	Square	right	right	679
TS1	3	19	Ilja	no	Small	distractor	Square	right	left	426
TS1	3	20	Ilja	no	Small	target	Square	left	left	574
TS1	3	21	Ilja	no	Small	distractor	Square	right	left	486
TS1	3	22	Ilja	no	Small	distractor	Square	left	right	684
TS1	3	23	Ilja	yes	Small	target	Square	left	left	445
TS1	3	24	Ilja	no	Small	distractor	Square	right	left	753
TS1	4	1	Ilja	no	Small	distractor	Square	right	left	448
TS1	4	2	Ilja	yes	Small	target	Square	left	left	386
TS1	4	3	Ilja	no	Small	target	Square	right	right	560
TS1	4	4	Ilja	yes	Small	target	Square	left	left	445
TS1	4	5	Ilja	no	Small	distractor	Square	right	left	703
TS1	4	6	Ilja	yes	Small	target	Square	left	left	463
TS1	4	7	Ilja	yes	Small	distractor	Square	right	left	491
TS1	4	8	Ilja	yes	Small	target	Square	left	left	482
TS1	4	9	Ilja	no	Small	distractor	Square	right	left	658
TS1	4	10	Ilja	yes	Small	target	Square	left	left	471
TS1	4	11	Ilja	yes	Small	target	Square	left	left	623
TS1	4	12	Ilja	no	Small	distractor	Square	right	left	622
TS1	4	13	Ilja	no	Small	distractor	Square	right	left	418
TS1	4	14	Ilja	yes	Small	target	Square	left	left	1922
TS1	4	15	Ilja	yes	Small	target	Square	left	left	530
TS1	4	16	Ilja	no	Small	distractor	Square	right	left	631
TS1	4	17	Ilja	no	Small	distractor	Square	right	left	482
TS1	4	18	Ilja	yes	Small	target	Square	left	left	531
TS1	4	19	Ilja	no	Small	distractor	Square	right	left	475
TS1	4	20	Ilja	yes	Small	distractor	Square	left	right	372
TS1	4	21	Ilja	yes	Small	target	Square	left	left	4335
TS1	4	22	Ilja	yes	Small	target	Square	right	right	687
TS1	4	23	Ilja	yes	Small	target	Square	left	left	452
TS1	4	24	Ilja	no	Small	distractor	Square	right	left	1831
TS1	5	1	Ilja	no	Small	distractor	Square	left	right	459
TS1	5	2	Ilja	no	Small	distractor	Square	right	left	495
TS1	5	3	Ilja	no	Small	distractor	Square	right	left	459
TS1	5	4	Ilja	yes	Small	target	Square	left	left	653
TS1	5	5	Ilja	yes	Small	distractor	Square	left	right	579
TS1	5	6	Ilja	no	Small	distractor	Square	right	left	590
TS1	5	7	Ilja	yes	Small	target	Square	left	left	550
TS1	5	8	Ilja	yes	Small	target	Square	right	right	673
TS1	5	9	Ilja	yes	Small	target	Square	left	left	527
TS1	5	10	Ilja	no	Small	distractor	Square	right	left	637
TS1	5	11	Ilja	no	Small	distractor	Square	right	left	1242
TS1	5	12	Ilja	yes	Small	target	Square	left	left	481
TS1	5	13	Ilja	yes	Small	target	Square	right	right	1053
TS1	5	14	Ilja	yes	Small	target	Square	left	left	709
TS1	5	15	Ilja	yes	Small	target	Square	left	left	1057
TS1	5	16	Ilja	no	Small	distractor	Square	right	left	708
TS1	5	17	Ilja	no	Small	distractor	Square	left	right	657
TS1	5	18	Ilja	no	Small	distractor	Square	right	left	501
TS1	5	19	Ilja	yes	Small	target	Square	left	left	436
TS1	5	20	Ilja	yes	Small	distractor	Square	right	left	641
TS1	5	21	Ilja	yes	Small	target	Square	right	right	725
TS1	5	22	Ilja	yes	Small	target	Square	left	left	567
TS1	5	23	Ilja	no	Small	distractor	Square	left	right	847
TS1	5	24	Ilja	yes	Small	target	Square	right	right	813
TS1	6	1	Ilja	yes	Small	target	Square	left	left	630
TS1	6	2	Ilja	no	Small	distractor	Square	right	left	356
TS1	6	3	Ilja	yes	Small	target	Square	right	right	492
TS1	6	4	Ilja	yes	Small	target	Square	left	left	504
TS1	6	5	Ilja	yes	Small	target	Square	left	left	591
TS1	6	6	Ilja	no	Small	distractor	Square	right	left	568
TS1	6	7	Ilja	yes	Small	target	Square	right	right	933
TS1	6	8	Ilja	yes	Small	target	Square	left	left	708
TS1	6	9	Ilja	yes	Small	target	Square	right	right	689
TS1	6	10	Ilja	yes	Small	target	Square	left	left	731
TS1	6	11	Ilja	no	Small	distractor	Square	right	left	915
TS1	6	12	Ilja	no	Small	distractor	Square	left	right	698
TS1	6	13	Ilja	no	Small	distractor	Square	right	left	654
TS1	6	14	Ilja	yes	Small	target	Square	left	left	1986
TS1	6	15	Ilja	yes	Small	target	Square	left	left	492
TS1	6	16	Ilja	no	Small	distractor	Square	right	left	1026
TS1	6	17	Ilja	no	Small	distractor	Square	right	left	600
TS1	6	18	Ilja	yes	Small	target	Square	left	left	503
TS1	6	19	Ilja	no	Small	distractor	Square	right	left	636
TS1	6	20	Ilja	yes	Small	distractor	Square	left	right	872
TS1	6	21	Ilja	yes	Small	target	Square	left	left	512
TS1	6	22	Ilja	no	Small	distractor	Square	right	left	529
TS1	6	23	Ilja	no	Small	distractor	Square	right	left	727
TS1	6	24	Ilja	yes	Small	distractor	Square	left	right	442
TS1	7	1	Ilja	yes	Small	target	Square	left	left	578
TS1	7	2	Ilja	yes	Small	target	Square	right	right	478
TS1	7	3	Ilja	yes	Small	target	Square	left	left	454
TS1	7	4	Ilja	no	Small	distractor	Square	right	left	549
TS1	7	5	Ilja	no	Small	distractor	Square	left	right	547
TS1	7	6	Ilja	no	Small	distractor	Square	right	left	631
TS1	7	7	Ilja	yes	Small	target	Square	left	left	543
TS1	7	8	Ilja	no	Small	distractor	Square	right	left	863
TS1	7	9	Ilja	yes	Small	target	Square	right	right	316
TS1	7	10	Ilja	yes	Small	target	Square	left	left	624
TS1	7	11	Ilja	no	Small	distractor	Square	right	left	446
TS1	7	12	Ilja	yes	Small	target	Square	left	left	601
TS1	7	13	Ilja	yes	Small	distractor	Square	right	left	496
TS1	7	14	Ilja	yes	Small	target	Square	left	left	557
TS1	7	15	Ilja	no	Small	distractor	Square	right	left	959
TS1	7	16	Ilja	no	Small	distractor	Square	left	right	539
TS1	7	17	Ilja	yes	Small	target	Square	left	left	670
TS1	7	18	Ilja	no	Small	distractor	Square	right	left	543
TS1	7	19	Ilja	no	Small	distractor	Square	right	left	582
TS1	7	20	Ilja	yes	Small	target	Square	left	left	759
TS1	7	21	Ilja	yes	Small	distractor	Square	right	left	720
TS1	7	22	Ilja	yes	Small	target	Square	left	left	646
TS1	7	23	Ilja	yes	Small	target	Square	right	right	566
TS1	7	24	Ilja	yes	Small	target	Square	left	left	949
TS1	8	1	Ilja	no	Small	distractor	Square	right	left	473
TS1	8	2	Ilja	yes	Small	target	Square	left	left	1397
TS1	8	3	Ilja	no	Small	distractor	Square	right	left	440
TS1	8	4	Ilja	yes	Small	target	Square	left	left	454
TS1	8	5	Ilja	yes	Small	target	Square	left	left	418
TS1	8	6	Ilja	yes	Small	target	Square	right	right	687
TS1	8	7	Ilja	no	Small	distractor	Square	right	left	569
TS1	8	8	Ilja	no	Small	distractor	Square	left	right	546
TS1	8	9	Ilja	yes	Small	target	Square	left	left	574
TS1	8	10	Ilja	no	Small	distractor	Square	right	left	496
TS1	8	11	Ilja	no	Small	distractor	Square	right	left	597
TS1	8	12	Ilja	no	Small	distractor	Square	left	right	634
TS1	8	13	Ilja	no	Small	distractor	Square	right	left	447
TS1	8	14	Ilja	yes	Small	target	Square	left	left	437
TS1	8	15	Ilja	yes	Small	target	Square	right	right	550
TS1	8	16	Ilja	yes	Small	distractor	Square	left	right	692
TS1	8	17	Ilja	yes	Small	target	Square	left	left	556
TS1	8	18	Ilja	no	Small	distractor	Square	right	left	505
TS1	8	19	Ilja	no	Small	distractor	Square	right	left	512
TS1	8	20	Ilja	no	Small	distractor	Square	left	right	268
TS1	8	21	Ilja	no	Small	distractor	Square	right	left	871
TS1	8	22	Ilja	no	Small	distractor	Square	left	right	608
TS1	8	23	Ilja	yes	Small	target	Square	left	left	421
TS1	8	24	Ilja	yes	Small	target	Square	right	right	708
TS1	9	1	Ilja	no	Small	distractor	Square	right	left	573
TS1	9	2	Ilja	yes	Small	target	Square	left	left	334
TS1	9	3	Ilja	no	Small	distractor	Square	right	left	457
TS1	9	4	Ilja	yes	Small	target	Square	left	left	389
TS1	9	5	Ilja	yes	Small	target	Square	right	right	656
TS1	9	6	Ilja	no	Small	distractor	Square	left	right	695
TS1	9	7	Ilja	yes	Small	target	Square	left	left	449
TS1	9	8	Ilja	yes	Small	target	Square	right	right	754
TS1	9	9	Ilja	yes	Small	target	Square	right	right	693
TS1	9	10	Ilja	yes	Small	distractor	Square	left	right	889
TS1	9	11	Ilja	yes	Small	target	Square	left	left	671
TS1	9	12	Ilja	no	Small	distractor	Square	right	left	700
TS1	9	13	Ilja	yes	Small	target	Square	right	right	530
TS1	9	14	Ilja	yes	Small	target	Square	left	left	1267
TS1	9	15	Ilja	yes	Small	target	Square	left	left	643
TS1	9	16	Ilja	no	Small	distractor	Square	right	left	754
TS1	9	17	Ilja	no	Small	distractor	Square	right	left	1049
TS1	9	18	Ilja	yes	Small	target	Square	left	left	726
TS1	9	19	Ilja	yes	Small	distractor	Square	left	right	772
TS1	9	20	Ilja	yes	Small	target	Square	right	right	892
TS1	9	21	Ilja	yes	Small	target	Square	right	right	827
TS1	9	22	Ilja	yes	Small	target	Square	left	left	1059
TS1	9	23	Ilja	yes	Small	target	Square	right	right	798
TS1	9	24	Ilja	yes	Small	target	Square	left	left	867
TS1	10	1	Ilja	yes	Small	target	Square	left	left	517
TS1	10	2	Ilja	no	Small	distractor	Square	right	left	415
TS1	10	3	Ilja	yes	Small	target	Square	right	right	694
TS1	10	4	Ilja	yes	Small	target	Square	left	left	593
TS1	10	5	Ilja	yes	Small	target	Square	left	left	537
TS1	10	6	Ilja	yes	Small	target	Square	right	right	712
TS1	10	7	Ilja	no	Small	distractor	Square	right	left	714
TS1	10	8	Ilja	no	Small	distractor	Square	left	right	637
TS1	10	9	Ilja	yes	Small	distractor	Square	right	left	866
TS1	10	10	Ilja	yes	Small	distractor	Square	left	right	611
TS1	10	11	Ilja	no	Small	distractor	Square	left	right	586
TS1	10	12	Ilja	no	Small	distractor	Square	right	left	803
TS1	10	13	Ilja	yes	Small	target	Square	right	right	636
TS1	10	14	Ilja	yes	Small	distractor	Square	left	right	632
TS1	10	15	Ilja	yes	Small	target	Square	left	left	576
TS1	10	16	Ilja	no	Small	distractor	Square	right	left	573
TS1	10	17	Ilja	yes	Small	target	Square	right	right	772
TS1	10	18	Ilja	no	Small	distractor	Square	left	right	692
TS1	10	19	Ilja	yes	Small	target	Square	left	left	700
TS1	10	20	Ilja	yes	Small	target	Square	right	right	463
TS1	10	21	Ilja	yes	Small	target	Square	left	left	622
TS1	10	22	Ilja	yes	Small	target	Square	right	right	601
TS1	10	23	Ilja	yes	Small	target	Square	left	left	672
TS1	10	24	Ilja	yes	Small	target	Square	right	right	539
TS1	11	1	Ilja	yes	Small	target	Square	left	left	368
TS1	11	2	Ilja	no	Small	distractor	Square	right	left	851
TS1	11	3	Ilja	yes	Small	target	Square	right	right	698
TS1	11	4	Ilja	yes	Small	target	Square	left	left	733
TS1	11	5	Ilja	no	Small	distractor	Square	right	left	739
TS1	11	6	Ilja	yes	Small	distractor	Square	left	right	1255
TS1	11	7	Ilja	no	Small	distractor	Square	right	left	914
TS1	11	8	Ilja	yes	Small	distractor	Square	left	right	874
TS1	11	9	Ilja	yes	Small	target	Square	left	left	522
TS1	11	10	Ilja	no	Small	distractor	Square	right	left	1587
TS1	11	11	Ilja	yes	Small	distractor	Square	left	right	763
TS1	11	12	Ilja	yes	Small	target	Square	right	right	1003
TS1	11	13	Ilja	no	Small	distractor	Square	left	right	732
TS1	11	14	Ilja	no	Small	distractor	Square	right	left	487
TS1	11	15	Ilja	yes	Small	target	Square	right	right	664
TS1	11	16	Ilja	yes	Small	distractor	Square	left	right	738
TS1	11	17	Ilja	yes	Small	target	Square	left	left	420
TS1	11	18	Ilja	yes	Small	distractor	Square	right	left	894
TS1	11	19	Ilja	yes	Small	target	Square	left	left	674
TS1	11	20	Ilja	no	Small	distractor	Square	right	left	356
TS1	11	21	Ilja	yes	Small	target	Square	right	right	680
TS1	11	22	Ilja	yes	Small	target	Square	left	left	838
TS1	11	23	Ilja	no	Small	distractor	Square	right	left	359
TS1	11	24	Ilja	no	Small	distractor	Square	left	right	679
TS1	12	1	Ilja	yes	Small	target	Square	left	left	521
TS1	12	2	Ilja	no	Small	distractor	Square	right	left	428
TS1	12	3	Ilja	yes	Small	distractor	Square	left	right	810
TS1	12	4	Ilja	yes	Small	target	Square	right	right	567
TS1	12	5	Ilja	yes	Small	target	Square	left	left	389
TS1	12	6	Ilja	no	Small	target	Square	right	right	628
TS1	12	7	Ilja	no	Small	distractor	Square	right	left	522
TS1	12	8	Ilja	yes	Small	target	Square	left	left	679
TS1	12	9	Ilja	no	Small	distractor	Square	left	right	514
TS1	12	10	Ilja	no	Small	distractor	Square	right	left	428
TS1	12	11	Ilja	yes	Small	distractor	Square	right	left	955
TS1	12	12	Ilja	yes	Small	target	Square	left	left	832
TS1	12	13	Ilja	yes	Small	target	Square	left	left	362
TS1	12	14	Ilja	no	Small	distractor	Square	right	left	402
TS1	12	15	Ilja	yes	Small	distractor	Square	right	left	516
TS1	12	16	Ilja	no	Small	distractor	Square	left	right	577
TS1	12	17	Ilja	no	Small	distractor	Square	left	right	486
TS1	12	18	Ilja	yes	Small	target	Square	right	right	689
TS1	12	19	Ilja	yes	Small	target	Square	right	right	542
TS1	12	20	Ilja	yes	Small	target	Square	left	left	818
TS1	12	21	Ilja	yes	Small	target	Square	left	left	862
TS1	12	22	Ilja	yes	Small	target	Square	right	right	447
TS1	12	23	Ilja	yes	Small	target	Square	right	right	764
TS1	12	24	Ilja	yes	Small	target	Square	left	left	714
TS1	13	1	Ilja	yes	Small	target	Square	right	right	442
TS1	13	2	Ilja	no	Small	distractor	Square	left	right	586
TS1	13	3	Ilja	yes	Small	target	Square	right	right	486
TS1	13	4	Ilja	no	Small	distractor	Square	left	right	548
TS1	13	5	Ilja	yes	Small	target	Square	left	left	153
TS1	13	6	Ilja	no	Small	distractor	Square	right	left	317
TS1	13	7	Ilja	yes	Small	target	Square	left	left	602
TS1	13	8	Ilja	no	Small	distractor	Square	right	left	622
TS1	13	9	Ilja	yes	Small	distractor	Square	right	left	498
TS1	13	10	Ilja	yes	Small	target	Square	left	left	572
TS1	13	11	Ilja	no	Small	distractor	Square	left	right	789
TS1	13	12	Ilja	no	Small	distractor	Square	right	left	601
TS1	13	13	Ilja	yes	Small	target	Square	right	right	470
TS1	13	14	Ilja	yes	Small	target	Square	left	left	642
TS1	13	15	Ilja	yes	Small	distractor	Square	right	left	487
TS1	13	16	Ilja	yes	Small	target	Square	left	left	900
TS1	13	17	Ilja	yes	Small	target	Square	left	left	360
TS1	13	18	Ilja	yes	Small	distractor	Square	right	left	374
TS1	13	19	Ilja	yes	Small	target	Square	left	left	459
TS1	13	20	Ilja	yes	Small	target	Square	right	right	657
TS1	13	21	Ilja	yes	Small	target	Square	left	left	327
TS1	13	22	Ilja	yes	Small	target	Square	right	right	790
TS1	13	23	Ilja	yes	Small	target	Square	left	left	675
TS1	13	24	Ilja	yes	Small	target	Square	right	right	838
TS1	14	1	Ilja	yes	Small	target	Square	right	right	577
TS1	14	2	Ilja	no	Small	distractor	Square	left	right	624
TS1	14	3	Ilja	yes	Small	target	Square	left	left	1088
TS1	14	4	Ilja	yes	Small	target	Square	right	right	412
TS1	14	5	Ilja	no	Small	distractor	Square	left	right	622
TS1	14	6	Ilja	no	Small	distractor	Square	right	left	658
TS1	14	7	Ilja	no	Small	distractor	Square	left	right	554
TS1	14	8	Ilja	no	Small	distractor	Square	right	left	411
TS1	14	9	Ilja	yes	Small	target	Square	right	right	384
TS1	14	10	Ilja	yes	Small	target	Square	left	left	813
TS1	14	11	Ilja	yes	Small	target	Square	left	left	1400
TS1	14	12	Ilja	yes	Small	target	Square	right	right	546
TS1	14	13	Ilja	no	Small	distractor	Square	left	right	747
TS1	14	14	Ilja	no	Small	distractor	Square	right	left	479
TS1	14	15	Ilja	no	Small	distractor	Square	left	right	554
TS1	14	16	Ilja	no	Small	distractor	Square	right	left	264
TS1	14	17	Ilja	no	Small	distractor	Square	right	left	560
TS1	14	18	Ilja	yes	Small	target	Square	left	left	498
TS1	14	19	Ilja	yes	Small	target	Square	left	left	1468
TS1	14	20	Ilja	yes	Small	target	Square	right	right	636
TS1	14	21	Ilja	yes	Small	target	Square	right	right	557
TS1	14	22	Ilja	yes	Small	target	Square	left	left	1904
TS1	14	23	Ilja	yes	Small	target	Square	right	right	694
TS1	14	24	Ilja	yes	Small	distractor	Square	left	right	676
TS1	15	1	Ilja	yes	Small	target	Square	left	left	417
TS1	15	2	Ilja	yes	Small	target	Square	right	right	460
TS1	15	3	Ilja	yes	Small	distractor	Square	left	right	592
TS1	15	4	Ilja	yes	Small	target	Square	right	right	840
TS1	15	5	Ilja	yes	Small	target	Square	right	right	1333
TS1	15	6	Ilja	yes	Small	target	Square	left	left	596
TS1	15	7	Ilja	yes	Small	target	Square	right	right	678
TS1	15	8	Ilja	yes	Small	target	Square	left	left	678
TS1	15	9	Ilja	yes	Small	distractor	Square	left	right	588
TS1	15	10	Ilja	no	Small	distractor	Square	right	left	1025
TS1	15	11	Ilja	no	Small	distractor	Square	right	left	393
TS1	15	12	Ilja	yes	Small	target	Square	left	left	838
TS1	15	13	Ilja	yes	Small	target	Square	left	left	583
TS1	15	14	Ilja	yes	Small	target	Square	right	right	648
TS1	15	15	Ilja	yes	Small	target	Square	left	left	430
TS1	15	16	Ilja	yes	Small	distractor	Square	right	left	409
TS1	15	17	Ilja	yes	Small	target	Square	right	right	546
TS1	15	18	Ilja	yes	Small	distractor	Square	left	right	757
TS1	15	19	Ilja	yes	Small	target	Square	left	left	903
TS1	15	20	Ilja	yes	Small	target	Square	right	right	778
TS1	15	21	Ilja	yes	Small	target	Square	left	left	502
TS1	15	22	Ilja	yes	Small	target	Square	right	right	649
TS1	15	23	Ilja	yes	Small	target	Square	right	right	1196
TS1	15	24	Ilja	yes	Small	target	Square	left	left	1607
TS1	16	1	Ilja	yes	Small	target	Square	left	left	495
TS1	16	2	Ilja	yes	Small	target	Square	right	right	609
TS1	16	3	Ilja	no	Small	distractor	Square	right	left	590
TS1	16	4	Ilja	no	Small	distractor	Square	left	right	768
TS1	16	5	Ilja	yes	Small	target	Square	left	left	786
TS1	16	6	Ilja	no	Small	distractor	Square	right	left	706
TS1	16	7	Ilja	yes	Small	target	Square	right	right	662
TS1	16	8	Ilja	yes	Small	target	Square	left	left	992
TS1	16	9	Ilja	yes	Small	target	Square	right	right	570
TS1	16	10	Ilja	yes	Small	target	Square	left	left	607
TS1	16	11	Ilja	yes	Small	target	Square	right	right	506
TS1	16	12	Ilja	no	Small	distractor	Square	left	right	3043
TS1	16	13	Ilja	yes	Small	target	Square	right	right	622
TS1	16	14	Ilja	yes	Small	target	Square	left	left	772
TS1	16	15	Ilja	yes	Small	distractor	Square	left	right	644
TS1	16	16	Ilja	no	Small	distractor	Square	right	left	755
TS1	16	17	Ilja	no	Small	distractor	Square	left	right	3739
TS1	16	18	Ilja	yes	Small	target	Square	right	right	507
TS1	16	19	Ilja	yes	Small	target	Square	left	left	861
TS1	16	20	Ilja	yes	Small	target	Square	right	right	943
TS1	16	21	Ilja	yes	Small	target	Square	right	right	519
TS1	16	22	Ilja	yes	Small	target	Square	left	left	851
TS1	16	23	Ilja	yes	Small	target	Square	left	left	1175
TS1	16	24	Ilja	yes	Small	target	Square	right	right	522
TS2	1	1	Ilja	yes	Small	target	Square	left	left	507
TS2	1	2	Ilja	no	Small	distractor	Diamond	left	right	501
TS2	1	3	Ilja	yes	Small	distractor	Square	right	left	395
TS2	1	4	Ilja	yes	Small	target	Diamond	right	right	451
TS2	1	5	Ilja	yes	Small	target	Diamond	left	left	526
TS2	1	6	Ilja	yes	Small	target	Square	right	right	983
TS2	1	7	Ilja	yes	Small	target	Square	left	left	583
TS2	1	8	Ilja	no	Small	target	Diamond	right	right	547
TS2	1	9	Ilja	no	Small	target	Diamond	right	right	429
TS2	1	10	Ilja	yes	Small	distractor	Square	left	right	507
TS2	1	11	Ilja	yes	Small	distractor	Square	right	left	472
TS2	1	12	Ilja	yes	Small	target	Diamond	left	left	682
TS2	1	13	Ilja	yes	Small	target	Square	right	right	578
TS2	1	14	Ilja	yes	Small	target	Diamond	left	left	426
TS2	1	15	Ilja	no	Small	distractor	Diamond	right	left	477
TS2	1	16	Ilja	yes	Small	distractor	Square	left	right	557
TS2	1	17	Ilja	yes	Small	target	Square	left	left	686
TS2	1	18	Ilja	yes	Small	target	Diamond	right	right	650
TS2	1	19	Ilja	yes	Small	target	Square	right	right	692
TS2	1	20	Ilja	yes	Small	target	Diamond	left	left	488
TS2	1	21	Ilja	yes	Small	target	Diamond	left	left	634
TS2	1	22	Ilja	yes	Small	target	Square	right	right	596
TS2	1	23	Ilja	yes	Small	target	Square	left	left	589
TS2	1	24	Ilja	no	Small	distractor	Diamond	right	left	476
TS2	2	1	Ilja	yes	Small	target	Diamond	left	left	422
TS2	2	2	Ilja	yes	Small	distractor	Diamond	right	left	517
TS2	2	3	Ilja	yes	Small	target	Square	right	right	497
TS2	2	4	Ilja	yes	Small	target	Square	left	left	657
TS2	2	5	Ilja	yes	Small	target	Diamond	right	right	477
TS2	2	6	Ilja	yes	Small	distractor	Square	right	left	439
TS2	2	7	Ilja	yes	Small	target	Diamond	left	left	371
TS2	2	8	Ilja	no	Small	distractor	Square	left	right	822
TS2	2	9	Ilja	yes	Small	target	Square	left	left	564
TS2	2	10	Ilja	yes	Small	target	Square	right	right	742
TS2	2	11	Ilja	yes	Small	target	Diamond	right	right	739
TS2	2	12	Ilja	yes	Small	target	Diamond	left	left	1134
TS2	2	13	Ilja	no	Small	target	Diamond	left	left	401
TS2	2	14	Ilja	yes	Small	distractor	Square	right	left	365
TS2	2	15	Ilja	no	Small	distractor	Diamond	right	left	417
TS2	2	16	Ilja	yes	Small	distractor	Square	left	right	485
TS2	2	17	Ilja	yes	Small	target	Square	left	left	1080
TS2	2	18	Ilja	no	Small	distractor	Diamond	right	left	452
TS2	2	19	Ilja	yes	Small	target	Square	right	right	668
TS2	2	20	Ilja	yes	Small	target	Diamond	left	left	605
TS2	2	21	Ilja	yes	Small	target	Square	left	left	1109
TS2	2	22	Ilja	yes	Small	target	Diamond	left	left	476
TS2	2	23	Ilja	yes	Small	target	Square	right	right	663
TS2	2	24	Ilja	yes	Small	target	Diamond	right	right	657
TS2	3	1	Ilja	yes	Small	target	Diamond	left	left	454
TS2	3	2	Ilja	yes	Small	target	Diamond	right	right	586
TS2	3	3	Ilja	yes	Small	target	Square	left	left	594
TS2	3	4	Ilja	yes	Small	target	Square	right	right	605
TS2	3	5	Ilja	yes	Small	target	Diamond	right	right	77
TS2	3	6	Ilja	yes	Small	distractor	Square	left	right	693
TS2	3	7	Ilja	yes	Small	target	Diamond	left	left	959
TS2	3	8	Ilja	yes	Small	target	Square	right	right	598
TS2	3	9	Ilja	no	Small	distractor	Diamond	right	left	561
TS2	3	10	Ilja	yes	Small	target	Square	right	right	792
TS2	3	11	Ilja	yes	Small	target	Square	left	left	767
TS2	3	12	Ilja	yes	Small	target	Diamond	left	left	765
TS2	3	13	Ilja	yes	Small	target	Square	left	left	391
TS2	3	14	Ilja	yes	Small	target	Diamond	left	left	413
TS2	3	15	Ilja	yes	Small	target	Square	right	right	1128
TS2	3	16	Ilja	yes	Small	target	Diamond	right	right	666
TS2	3	17	Ilja	no	Small	distractor	Diamond	right	left	722
TS2	3	18	Ilja	yes	Small	target	Square	left	left	1173
TS2	3	19	Ilja	yes	Small	target	Diamond	left	left	857
TS2	3	20	Ilja	yes	Small	target	Square	right	right	564
TS2	3	21	Ilja	yes	Small	target	Diamond	left	left	1257
TS2	3	22	Ilja	no	Small	distractor	Diamond	right	left	1182
TS2	3	23	Ilja	no	Small	distractor	Square	left	right	998
TS2	3	24	Ilja	yes	Small	distractor	Square	right	left	2135
TS2	4	1	Ilja	yes	Small	target	Diamond	left	left	377
TS2	4	2	Ilja	yes	Small	target	Square	right	right	814
TS2	4	3	Ilja	yes	Small	target	Square	left	left	1081
TS2	4	4	Ilja	yes	Small	distractor	Diamond	right	left	418
TS2	4	5	Ilja	yes	Small	target	Square	right	right	598
TS2	4	6	Ilja	yes	Small	distractor	Diamond	left	right	584
TS2	4	7	Ilja	yes	Small	target	Square	left	left	953
TS2	4	8	Ilja	no	Small	distractor	Diamond	right	left	680
TS2	4	9	Ilja	no	Small	distractor	Square	left	right	567
TS2	4	10	Ilja	yes	Small	target	Diamond	right	right	1191
TS2	4	11	Ilja	yes	Small	distractor	Square	right	left	1479
TS2	4	12	Ilja	yes	Small	target	Diamond	left	left	633
TS2	4	13	Ilja	no	Small	distractor	Diamond	right	left	577
TS2	4	14	Ilja	yes	Small	distractor	Square	left	right	946
TS2	4	15	Ilja	no	Small	distractor	Diamond	left	right	494
TS2	4	16	Ilja	yes	Small	target	Square	right	right	757
TS2	4	17	Ilja	yes	Small	target	Diamond	left	left	617
TS2	4	18	Ilja	yes	Small	target	Diamond	right	right	558
TS2	4	19	Ilja	yes	Small	distractor	Square	left	right	492
TS2	4	20	Ilja	yes	Small	target	Square	right	right	887
TS2	4	21	Ilja	yes	Small	distractor	Square	left	right	752
TS2	4	22	Ilja	yes	Small	target	Diamond	right	right	482
TS2	4	23	Ilja	yes	Small	target	Diamond	left	left	556
TS2	4	24	Ilja	no	Small	target	Square	right	right	665
TS2	5	1	Ilja	yes	Small	target	Square	right	right	980
TS2	5	2	Ilja	no	Small	distractor	Diamond	right	left	698
TS2	5	3	Ilja	yes	Small	distractor	Square	left	right	511
TS2	5	4	Ilja	no	Small	distractor	Diamond	left	right	790
TS2	5	5	Ilja	no	Small	target	Square	right	right	543
TS2	5	6	Ilja	yes	Small	target	Diamond	right	right	380
TS2	5	7	Ilja	yes	Small	target	Diamond	left	left	1204
TS2	5	8	Ilja	no	Small	distractor	Square	left	right	595
TS2	5	9	Ilja	yes	Small	target	Square	right	right	595
TS2	5	10	Ilja	yes	Small	target	Diamond	left	left	6253
TS2	5	11	Ilja	no	Small	distractor	Square	left	right	754
TS2	5	12	Ilja	yes	Small	target	Diamond	right	right	678
TS2	5	13	Ilja	yes	Small	target	Square	right	right	1101
TS2	5	14	Ilja	no	Small	distractor	Square	left	right	710
TS2	5	15	Ilja	no	Small	distractor	Diamond	right	left	1626
TS2	5	16	Ilja	yes	Small	target	Diamond	left	left	819
TS2	5	17	Ilja	yes	Small	distractor	Square	right	left	2439
TS2	5	18	Ilja	yes	Small	target	Square	left	left	483
TS2	5	19	Ilja	yes	Small	target	Diamond	left	left	637
TS2	5	20	Ilja	no	Small	distractor	Diamond	right	left	2931
TS2	5	21	Ilja	no	Small	distractor	Diamond	left	right	1000
TS2	5	22	Ilja	no	Small	distractor	Diamond	right	left	604
TS2	5	23	Ilja	yes	Small	target	Square	right	right	863
TS2	5	24	Ilja	yes	Small	distractor	Square	left	right	790
TS2	6	1	Ilja	no	Small	distractor	Diamond	right	left	709
TS2	6	2	Ilja	yes	Small	target	Square	right	right	567
TS2	6	3	Ilja	yes	Small	target	Diamond	left	left	748
TS2	6	4	Ilja	no	Small	distractor	Square	left	right	1527
TS2	6	5	Ilja	no	Small	distractor	Square	right	left	1386
TS2	6	6	Ilja	yes	Small	target	Square	left	left	1421
TS2	6	7	Ilja	no	Small	distractor	Diamond	left	right	487
TS2	6	8	Ilja	yes	Small	target	Diamond	right	right	2437
TS2	6	9	Ilja	yes	Small	target	Diamond	right	right	659
TS2	6	10	Ilja	yes	Small	distractor	Square	left	right	1207
TS2	6	11	Ilja	no	Small	distractor	Diamond	left	right	425
TS2	6	12	Ilja	no	Small	distractor	Square	right	left	731
TS2	6	13	Ilja	yes	Small	target	Diamond	left	left	848
TS2	6	14	Ilja	yes	Small	target	Square	right	right	685
TS2	6	15	Ilja	no	Small	distractor	Square	left	right	686
TS2	6	16	Ilja	no	Small	distractor	Diamond	right	left	717
TS2	6	17	Ilja	no	Small	distractor	Square	right	left	562
TS2	6	18	Ilja	yes	Small	distractor	Square	left	right	776
TS2	6	19	Ilja	no	Small	distractor	Diamond	right	left	370
TS2	6	20	Ilja	yes	Small	target	Diamond	left	left	490
TS2	6	21	Ilja	yes	Small	target	Diamond	right	right	663
TS2	6	22	Ilja	no	Small	distractor	Square	left	right	973
TS2	6	23	Ilja	yes	Small	target	Diamond	left	left	834
TS2	6	24	Ilja	no	Small	distractor	Square	right	left	1583
TS2	7	1	Ilja	no	Small	distractor	Square	left	right	624
TS2	7	2	Ilja	yes	Small	target	Diamond	left	left	622
TS2	7	3	Ilja	yes	Small	target	Square	right	right	502
TS2	7	4	Ilja	yes	Small	target	Diamond	right	right	841
TS2	7	5	Ilja	yes	Small	target	Diamond	left	left	691
TS2	7	6	Ilja	yes	Small	target	Square	right	right	620
TS2	7	7	Ilja	yes	Small	target	Square	left	left	847
TS2	7	8	Ilja	yes	Small	target	Diamond	right	right	459
TS2	7	9	Ilja	yes	Small	distractor	Square	left	right	564
TS2	7	10	Ilja	yes	Small	target	Square	right	right	558
TS2	7	11	Ilja	yes	Small	target	Diamond	left	left	1133
TS2	7	12	Ilja	no	Small	distractor	Diamond	right	left	1443
TS2	7	13	Ilja	yes	Small	target	Square	right	right	422
TS2	7	14	Ilja	no	Small	distractor	Diamond	right	left	904
TS2	7	15	Ilja	yes	Small	target	Square	left	left	1043
TS2	7	16	Ilja	yes	Small	target	Diamond	left	left	468
TS2	7	17	Ilja	yes	Small	target	Diamond	right	right	703
TS2	7	18	Ilja	no	Small	distractor	Diamond	left	right	519
TS2	7	19	Ilja	yes	Small	target	Square	left	left	1208
TS2	7	20	Ilja	yes	Small	distractor	Square	right	left	517
TS2	7	21	Ilja	yes	Small	target	Diamond	left	left	856
TS2	7	22	Ilja	yes	Small	target	Diamond	right	right	552
TS2	7	23	Ilja	yes	Small	target	Square	right	right	934
TS2	7	24	Ilja	yes	Small	target	Square	left	left	1116
TS2	8	1	Ilja	yes	Small	target	Diamond	right	right	399
TS2	8	2	Ilja	yes	Small	target	Square	left	left	792
TS2	8	3	Ilja	yes	Small	target	Diamond	left	left	572
TS2	8	4	Ilja	yes	Small	target	Square	right	right	628
TS2	8	5	Ilja	yes	Small	target	Square	left	left	904
TS2	8	6	Ilja	yes	Small	target	Square	right	right	682
TS2	8	7	Ilja	yes	Small	target	Diamond	right	right	344
TS2	8	8	Ilja	yes	Small	target	Diamond	left	left	928
TS2	8	9	Ilja	yes	Small	distractor	Square	left	right	561
TS2	8	10	Ilja	yes	Small	target	Diamond	right	right	547
TS2	8	11	Ilja	no	Small	distractor	Diamond	left	right	676
TS2	8	12	Ilja	yes	Small	target	Square	right	right	1626
TS2	8	13	Ilja	yes	Small	target	Square	right	right	742
TS2	8	14	Ilja	yes	Small	target	Square	left	left	1254
TS2	8	15	Ilja	no	Small	distractor	Diamond	right	left	707
TS2	8	16	Ilja	yes	Small	target	Diamond	left	left	1113
TS2	8	17	Ilja	yes	Small	target	Diamond	left	left	470
TS2	8	18	Ilja	yes	Small	target	Square	right	right	810
TS2	8	19	Ilja	no	Small	distractor	Diamond	right	left	9595
TS2	8	20	Ilja	yes	Small	target	Square	left	left	605
TS2	8	21	Ilja	yes	Small	target	Square	left	left	950
TS2	8	22	Ilja	yes	Small	target	Square	right	right	526
TS2	8	23	Ilja	yes	Small	target	Diamond	left	left	611
TS2	8	24	Ilja	no	Small	distractor	Diamond	right	left	903
TS3	1	1	Ilja	no	Small	distractor	Hrectangle	left	right	534
TS3	1	2	Ilja	no	Small	distractor	Cross	right	left	698
TS3	1	3	Ilja	no	Small	distractor	Hexagon	left	right	468
TS3	1	4	Ilja	yes	Small	target	Vrectangle	left	left	400
TS3	1	5	Ilja	yes	Small	target	Hrectangle	right	right	652
TS3	1	6	Ilja	yes	Small	target	Vrectangle	right	right	452
TS3	1	7	Ilja	yes	Small	target	Hexagon	right	right	556
TS3	1	8	Ilja	yes	Small	target	Diamond	right	right	521
TS3	1	9	Ilja	no	Small	distractor	Cross	left	right	621
TS3	1	10	Ilja	no	Small	distractor	Square	left	right	453
TS3	1	11	Ilja	no	Small	distractor	Diamond	left	right	498
TS3	1	12	Ilja	no	Small	distractor	Vrectangle	right	left	616
TS3	1	13	Ilja	no	Small	distractor	Diamond	right	left	648
TS3	1	14	Ilja	no	Small	distractor	Diamond	left	right	485
TS3	1	15	Ilja	no	Small	distractor	Hexagon	left	right	981
TS3	1	16	Ilja	yes	Small	target	Hrectangle	right	right	536
TS3	1	17	Ilja	yes	Small	target	Hexagon	right	right	535
TS3	1	18	Ilja	no	Small	distractor	Hrectangle	left	right	562
TS3	1	19	Ilja	yes	Small	target	Square	right	right	941
TS3	1	20	Ilja	yes	Small	distractor	Square	left	right	422
TS3	1	21	Ilja	yes	Small	target	Cross	left	left	763
TS3	1	22	Ilja	yes	Small	target	Vrectangle	left	left	794
TS3	1	23	Ilja	yes	Small	target	Cross	right	right	544
TS3	1	24	Ilja	yes	Small	distractor	Cross	left	right	644
TS1	1	1	Linus	no	Small	distractor	Square	left	right	499
TS1	1	2	Linus	yes	Small	target	Square	right	right	286
TS1	1	3	Linus	no	Small	distractor	Square	right	left	583
TS1	1	4	Linus	no	Small	distractor	Square	left	right	617
TS1	1	5	Linus	no	Small	distractor	Square	left	right	452
TS1	1	6	Linus	yes	Small	target	Square	right	right	528
TS1	1	7	Linus	no	Small	distractor	Square	left	right	490
TS1	1	8	Linus	yes	Small	target	Square	right	right	515
TS1	1	9	Linus	yes	Small	target	Square	right	right	1087
TS1	1	10	Linus	no	Small	distractor	Square	left	right	501
TS1	1	11	Linus	no	Small	distractor	Square	left	right	764
TS1	1	12	Linus	yes	Small	target	Square	right	right	849
TS1	1	13	Linus	yes	Small	target	Square	right	right	724
TS1	1	14	Linus	no	Small	distractor	Square	left	right	446
TS1	1	15	Linus	yes	Small	target	Square	right	right	448
TS1	1	16	Linus	no	Small	distractor	Square	left	right	924
TS1	1	17	Linus	yes	Small	target	Square	right	right	1007
TS1	1	18	Linus	no	Small	distractor	Square	left	right	563
TS1	1	19	Linus	no	Small	distractor	Square	left	right	351
TS1	1	20	Linus	yes	Small	target	Square	right	right	523
TS1	1	21	Linus	yes	Small	target	Square	right	right	498
TS1	1	22	Linus	no	Small	distractor	Square	left	right	610
TS1	1	23	Linus	no	Small	distractor	Square	left	right	431
TS1	1	24	Linus	yes	Small	target	Square	right	right	552
TS1	2	1	Linus	yes	Small	target	Square	right	right	756
TS1	2	2	Linus	no	Small	distractor	Square	left	right	502
TS1	2	3	Linus	yes	Small	target	Square	right	right	592
TS1	2	4	Linus	no	Small	distractor	Square	left	right	604
TS1	2	5	Linus	yes	Small	target	Square	right	right	491
TS1	2	6	Linus	no	Small	distractor	Square	left	right	527
TS1	2	7	Linus	yes	Small	target	Square	right	right	637
TS1	2	8	Linus	no	Small	distractor	Square	left	right	739
TS1	2	9	Linus	no	Small	distractor	Square	left	right	535
TS1	2	10	Linus	yes	Small	target	Square	right	right	937
TS1	2	11	Linus	yes	Small	target	Square	right	right	111
TS1	2	12	Linus	no	Small	distractor	Square	left	right	471
TS1	2	13	Linus	no	Small	distractor	Square	left	right	491
TS1	2	14	Linus	yes	Small	target	Square	right	right	509
TS1	2	15	Linus	no	Small	distractor	Square	left	right	1358
TS1	2	16	Linus	yes	Small	target	Square	right	right	468
TS1	2	17	Linus	no	Small	distractor	Square	left	right	576
TS1	2	18	Linus	yes	Small	target	Square	right	right	447
TS1	2	19	Linus	yes	Small	target	Square	right	right	476
TS1	2	20	Linus	yes	Small	target	Square	left	left	585
TS1	2	21	Linus	no	Small	distractor	Square	left	right	518
TS1	2	22	Linus	yes	Small	target	Square	right	right	516
TS1	2	23	Linus	yes	Small	target	Square	right	right	531
TS1	2	24	Linus	no	Small	distractor	Square	left	right	527
TS1	3	1	Linus	no	Small	distractor	Square	left	right	739
TS1	3	2	Linus	yes	Small	target	Square	right	right	422
TS1	3	3	Linus	no	Small	distractor	Square	left	right	412
TS1	3	4	Linus	yes	Small	target	Square	right	right	501
TS1	3	5	Linus	yes	Small	target	Square	right	right	406
TS1	3	6	Linus	no	Small	distractor	Square	left	right	326
TS1	3	7	Linus	no	Small	distractor	Square	left	right	689
TS1	3	8	Linus	yes	Small	target	Square	right	right	388
TS1	3	9	Linus	yes	Small	target	Square	right	right	496
TS1	3	10	Linus	no	Small	distractor	Square	left	right	426
TS1	3	11	Linus	yes	Small	target	Square	right	right	450
TS1	3	12	Linus	no	Small	distractor	Square	left	right	332
TS1	3	13	Linus	yes	Small	target	Square	right	right	602
TS1	3	14	Linus	no	Small	distractor	Square	left	right	435
TS1	3	15	Linus	no	Small	distractor	Square	left	right	444
TS1	3	16	Linus	yes	Small	target	Square	right	right	453
TS1	3	17	Linus	yes	Small	target	Square	right	right	530
TS1	3	18	Linus	no	Small	distractor	Square	left	right	520
TS1	3	19	Linus	no	Small	distractor	Square	left	right	448
TS1	3	20	Linus	yes	Small	target	Square	right	right	662
TS1	3	21	Linus	yes	Small	target	Square	right	right	492
TS1	3	22	Linus	no	Small	distractor	Square	left	right	457
TS1	3	23	Linus	yes	Small	target	Square	right	right	467
TS1	3	24	Linus	no	Small	distractor	Square	left	right	461
TS1	4	1	Linus	yes	Small	target	Square	right	right	480
TS1	4	2	Linus	no	Small	distractor	Square	left	right	587
TS1	4	3	Linus	yes	Small	target	Square	right	right	507
TS1	4	4	Linus	no	Small	distractor	Square	left	right	458
TS1	4	5	Linus	yes	Small	target	Square	right	right	427
TS1	4	6	Linus	no	Small	distractor	Square	left	right	438
TS1	4	7	Linus	yes	Small	target	Square	right	right	391
TS1	4	8	Linus	no	Small	distractor	Square	left	right	526
TS1	4	9	Linus	yes	Small	target	Square	right	right	457
TS1	4	10	Linus	no	Small	distractor	Square	left	right	453
TS1	4	11	Linus	yes	Small	target	Square	right	right	618
TS1	4	12	Linus	yes	Small	target	Square	left	left	698
TS1	4	13	Linus	no	Small	distractor	Square	left	right	388
TS1	4	14	Linus	yes	Small	target	Square	right	right	386
TS1	4	15	Linus	yes	Small	target	Square	right	right	356
TS1	4	16	Linus	no	Small	distractor	Square	left	right	482
TS1	4	17	Linus	yes	Small	target	Square	right	right	609
TS1	4	18	Linus	yes	Small	target	Square	left	left	713
TS1	4	19	Linus	yes	Small	target	Square	right	right	442
TS1	4	20	Linus	no	Small	distractor	Square	left	right	428
TS1	4	21	Linus	no	Small	distractor	Square	left	right	477
TS1	4	22	Linus	yes	Small	target	Square	right	right	461
TS1	4	23	Linus	no	Small	distractor	Square	left	right	546
TS1	4	24	Linus	yes	Small	target	Square	right	right	594
TS1	5	1	Linus	yes	Small	target	Square	right	right	497
TS1	5	2	Linus	yes	Small	target	Square	left	left	2549
TS1	5	3	Linus	no	Small	distractor	Square	left	right	584
TS1	5	4	Linus	yes	Small	target	Square	right	right	361
TS1	5	5	Linus	yes	Small	target	Square	right	right	560
TS1	5	6	Linus	no	Small	distractor	Square	left	right	483
TS1	5	7	Linus	no	Small	distractor	Square	left	right	517
TS1	5	8	Linus	yes	Small	target	Square	right	right	714
TS1	5	9	Linus	yes	Small	target	Square	right	right	647
TS1	5	10	Linus	no	Small	distractor	Square	left	right	572
TS1	5	11	Linus	no	Small	distractor	Square	left	right	627
TS1	5	12	Linus	yes	Small	target	Square	right	right	875
TS1	5	13	Linus	yes	Small	target	Square	right	right	582
TS1	5	14	Linus	no	Small	distractor	Square	left	right	506
TS1	5	15	Linus	no	Small	distractor	Square	left	right	603
TS1	5	16	Linus	yes	Small	target	Square	right	right	781
TS1	5	17	Linus	yes	Small	target	Square	right	right	487
TS1	5	18	Linus	no	Small	distractor	Square	left	right	556
TS1	5	19	Linus	no	Small	distractor	Square	left	right	598
TS1	5	20	Linus	yes	Small	target	Square	right	right	755
TS1	5	21	Linus	no	Small	distractor	Square	left	right	519
TS1	5	22	Linus	yes	Small	target	Square	right	right	668
TS1	5	23	Linus	no	Small	distractor	Square	left	right	449
TS1	5	24	Linus	yes	Small	target	Square	right	right	527
TS1	6	1	Linus	no	Small	distractor	Square	left	right	632
TS1	6	2	Linus	yes	Small	target	Square	right	right	916
TS1	6	3	Linus	yes	Small	target	Square	right	right	461
TS1	6	4	Linus	no	Small	distractor	Square	left	right	483
TS1	6	5	Linus	yes	Small	target	Square	right	right	422
TS1	6	6	Linus	no	Small	distractor	Square	left	right	475
TS1	6	7	Linus	yes	Small	target	Square	right	right	502
TS1	6	8	Linus	no	Small	distractor	Square	left	right	464
TS1	6	9	Linus	yes	Small	target	Square	right	right	578
TS1	6	10	Linus	no	Small	distractor	Square	left	right	508
TS1	6	11	Linus	yes	Small	target	Square	right	right	437
TS1	6	12	Linus	no	Small	distractor	Square	left	right	497
TS1	6	13	Linus	yes	Small	target	Square	right	right	467
TS1	6	14	Linus	no	Small	distractor	Square	left	right	477
TS1	6	15	Linus	no	Small	distractor	Square	left	right	749
TS1	6	16	Linus	yes	Small	target	Square	right	right	618
TS1	6	17	Linus	no	Small	distractor	Square	left	right	574
TS1	6	18	Linus	yes	Small	target	Square	right	right	577
TS1	6	19	Linus	yes	Small	target	Square	left	left	838
TS1	6	20	Linus	no	Small	distractor	Square	right	left	535
TS1	6	21	Linus	no	Small	distractor	Square	left	right	360
TS1	6	22	Linus	yes	Small	target	Square	right	right	517
TS1	6	23	Linus	no	Small	distractor	Square	left	right	473
TS1	6	24	Linus	yes	Small	target	Square	right	right	346
TS1	7	1	Linus	yes	Small	target	Square	right	right	272
TS1	7	2	Linus	no	Small	distractor	Square	left	right	476
TS1	7	3	Linus	yes	Small	target	Square	right	right	580
TS1	7	4	Linus	no	Small	distractor	Square	left	right	582
TS1	7	5	Linus	no	Small	distractor	Square	left	right	432
TS1	7	6	Linus	yes	Small	target	Square	right	right	432
TS1	7	7	Linus	no	Small	distractor	Square	left	right	533
TS1	7	8	Linus	yes	Small	target	Square	right	right	526
TS1	7	9	Linus	yes	Small	target	Square	right	right	522
TS1	7	10	Linus	no	Small	distractor	Square	left	right	463
TS1	7	11	Linus	yes	Small	target	Square	right	right	549
TS1	7	12	Linus	no	Small	distractor	Square	left	right	851
TS1	7	13	Linus	no	Small	distractor	Square	left	right	507
TS1	7	14	Linus	yes	Small	target	Square	right	right	501
TS1	7	15	Linus	yes	Small	target	Square	right	right	563
TS1	7	16	Linus	no	Small	distractor	Square	left	right	529
TS1	7	17	Linus	no	Small	distractor	Square	left	right	583
TS1	7	18	Linus	yes	Small	target	Square	right	right	510
TS1	7	19	Linus	yes	Small	target	Square	right	right	662
TS1	7	20	Linus	no	Small	distractor	Square	left	right	521
TS1	7	21	Linus	yes	Small	target	Square	right	right	664
TS1	7	22	Linus	no	Small	distractor	Square	left	right	502
TS1	7	23	Linus	yes	Small	target	Square	left	left	538
TS1	7	24	Linus	yes	Small	target	Square	right	right	481
TS1	8	1	Linus	no	Small	distractor	Square	left	right	567
TS1	8	2	Linus	no	Small	distractor	Square	right	left	407
TS1	8	3	Linus	yes	Small	target	Square	right	right	391
TS1	8	4	Linus	no	Small	distractor	Square	left	right	441
TS1	8	5	Linus	yes	Small	target	Square	right	right	450
TS1	8	6	Linus	yes	Small	target	Square	left	left	1014
TS1	8	7	Linus	yes	Small	target	Square	right	right	602
TS1	8	8	Linus	no	Small	distractor	Square	left	right	406
TS1	8	9	Linus	yes	Small	target	Square	right	right	416
TS1	8	10	Linus	yes	Small	target	Square	left	left	467
TS1	8	11	Linus	no	Small	distractor	Square	left	right	463
TS1	8	12	Linus	yes	Small	target	Square	right	right	638
TS1	8	13	Linus	no	Small	distractor	Square	left	right	432
TS1	8	14	Linus	yes	Small	target	Square	right	right	462
TS1	8	15	Linus	yes	Small	target	Square	right	right	578
TS1	8	16	Linus	no	Small	target	Square	left	left	3199
TS1	8	17	Linus	yes	Small	target	Square	right	right	818
TS1	8	18	Linus	yes	Small	distractor	Square	left	right	474
TS1	8	19	Linus	yes	Small	target	Square	right	right	386
TS1	8	20	Linus	no	Small	distractor	Square	left	right	358
TS1	8	21	Linus	no	Small	target	Square	left	left	192
TS1	8	22	Linus	yes	Small	target	Square	right	right	412
TS1	8	23	Linus	yes	Small	distractor	Square	right	left	364
TS1	8	24	Linus	yes	Small	distractor	Square	left	right	383
TS1	9	1	Linus	yes	Small	target	Square	right	right	410
TS1	9	2	Linus	yes	Small	distractor	Square	left	right	432
TS1	9	3	Linus	no	Small	distractor	Square	left	right	458
TS1	9	4	Linus	yes	Small	target	Square	right	right	367
TS1	9	5	Linus	no	Small	distractor	Square	left	right	470
TS1	9	6	Linus	yes	Small	target	Square	right	right	442
TS1	9	7	Linus	yes	Small	target	Square	right	right	641
TS1	9	8	Linus	yes	Small	distractor	Square	left	right	445
TS1	9	9	Linus	yes	Small	target	Square	right	right	416
TS1	9	10	Linus	yes	Small	distractor	Square	left	right	396
TS1	9	11	Linus	yes	Small	target	Square	right	right	430
TS1	9	12	Linus	yes	Small	distractor	Square	left	right	383
TS1	9	13	Linus	no	Small	distractor	Square	right	left	600
TS1	9	14	Linus	no	Small	target	Square	left	left	672
TS1	9	15	Linus	yes	Small	distractor	Square	right	left	142
TS1	9	16	Linus	yes	Small	target	Square	left	left	558
TS1	9	17	Linus	yes	Small	target	Square	right	right	427
TS1	9	18	Linus	yes	Small	distractor	Square	left	right	612
TS1	9	19	Linus	yes	Small	target	Square	right	right	789
TS1	9	20	Linus	yes	Small	target	Square	left	left	101
TS1	9	21	Linus	yes	Small	target	Square	right	right	645
TS1	9	22	Linus	yes	Small	distractor	Square	left	right	404
TS1	9	23	Linus	no	Small	distractor	Square	right	left	510
TS1	9	24	Linus	no	Small	distractor	Square	left	right	431
TS1	10	1	Linus	no	Small	distractor	Square	left	right	394
TS1	10	2	Linus	yes	Small	target	Square	right	right	573
TS1	10	3	Linus	yes	Small	target	Square	left	left	642
TS1	10	4	Linus	yes	Small	target	Square	right	right	590
TS1	10	5	Linus	no	Small	target	Square	right	right	440
TS1	10	6	Linus	no	Small	distractor	Square	left	right	541
TS1	10	7	Linus	yes	Small	target	Square	right	right	464
TS1	10	8	Linus	yes	Small	target	Square	left	left	739
TS1	10	9	Linus	yes	Small	target	Square	right	right	384
TS1	10	10	Linus	no	Small	distractor	Square	left	right	810
TS1	10	11	Linus	yes	Small	target	Square	right	right	843
TS1	10	12	Linus	yes	Small	target	Square	left	left	1359
TS1	10	13	Linus	no	Small	distractor	Square	left	right	408
TS1	10	14	Linus	yes	Small	target	Square	right	right	740
TS1	10	15	Linus	no	Small	distractor	Square	right	left	741
TS1	10	16	Linus	no	Small	distractor	Square	left	right	1843
TS1	10	17	Linus	yes	Small	target	Square	left	left	441
TS1	10	18	Linus	yes	Small	target	Square	right	right	811
TS1	10	19	Linus	yes	Small	distractor	Square	left	right	373
TS1	10	20	Linus	yes	Small	target	Square	right	right	472
TS1	10	21	Linus	no	Small	target	Square	right	right	354
TS1	10	22	Linus	no	Small	distractor	Square	left	right	376
TS1	10	23	Linus	yes	Small	target	Square	right	right	774
TS1	10	24	Linus	no	Small	distractor	Square	left	right	828
TS1	11	1	Linus	yes	Small	target	Square	right	right	642
TS1	11	2	Linus	yes	Small	target	Square	left	left	1156
TS1	11	3	Linus	yes	Small	target	Square	right	right	377
TS1	11	4	Linus	no	Small	distractor	Square	left	right	322
TS1	11	5	Linus	yes	Small	target	Square	right	right	420
TS1	11	6	Linus	yes	Small	distractor	Square	left	right	345
TS1	11	7	Linus	yes	Small	distractor	Square	left	right	335
TS1	11	8	Linus	yes	Small	target	Square	right	right	429
TS1	11	9	Linus	yes	Small	distractor	Square	left	right	399
TS1	11	10	Linus	no	Small	target	Square	right	right	283
TS1	11	11	Linus	no	Small	distractor	Square	right	left	538
TS1	11	12	Linus	no	Small	distractor	Square	left	right	803
TS1	11	13	Linus	yes	Small	distractor	Square	right	left	669
TS1	11	14	Linus	no	Small	distractor	Square	left	right	509
TS1	11	15	Linus	yes	Small	target	Square	right	right	823
TS1	11	16	Linus	yes	Small	distractor	Square	left	right	417
TS1	11	17	Linus	yes	Small	target	Square	right	right	984
TS1	11	18	Linus	yes	Small	distractor	Square	left	right	0
TS1	11	19	Linus	no	Small	distractor	Square	left	right	469
TS1	11	20	Linus	yes	Small	target	Square	right	right	371
TS1	11	21	Linus	yes	Small	target	Square	right	right	1866
TS1	11	22	Linus	yes	Small	target	Square	left	left	588
TS1	11	23	Linus	no	Small	target	Square	right	right	389
TS1	11	24	Linus	no	Small	distractor	Square	left	right	490
TS1	12	1	Linus	yes	Small	target	Square	left	left	612
TS1	12	2	Linus	yes	Small	target	Square	right	right	344
TS1	12	3	Linus	no	Small	distractor	Square	left	right	321
TS1	12	4	Linus	yes	Small	target	Square	right	right	720
TS1	12	5	Linus	yes	Small	target	Square	right	right	449
TS1	12	6	Linus	yes	Small	target	Square	left	left	555
TS1	12	7	Linus	yes	Small	target	Square	right	right	330
TS1	12	8	Linus	yes	Small	distractor	Square	left	right	346
TS1	12	9	Linus	no	Small	distractor	Square	left	right	501
TS1	12	10	Linus	yes	Small	target	Square	right	right	387
TS1	12	11	Linus	no	Small	distractor	Square	left	right	507
TS1	12	12	Linus	yes	Small	target	Square	right	right	695
TS1	12	13	Linus	yes	Small	distractor	Square	left	right	343
TS1	12	14	Linus	no	Small	target	Square	right	right	364
TS1	12	15	Linus	yes	Small	target	Square	right	right	562
TS1	12	16	Linus	yes	Small	distractor	Square	left	right	344
TS1	12	17	Linus	yes	Small	distractor	Square	left	right	357
TS1	12	18	Linus	no	Small	target	Square	right	right	405
TS1	12	19	Linus	no	Small	distractor	Square	left	right	417
TS1	12	20	Linus	no	Small	target	Square	right	right	1064
TS1	12	21	Linus	yes	Small	target	Square	right	right	332
TS1	12	22	Linus	no	Small	distractor	Square	left	right	357
TS1	12	23	Linus	no	Small	distractor	Square	left	right	556
TS1	12	24	Linus	yes	Small	target	Square	right	right	621
TS1	13	1	Linus	no	Small	distractor	Square	left	right	658
TS1	13	2	Linus	yes	Small	target	Square	right	right	354
TS1	13	3	Linus	yes	Small	target	Square	right	right	376
TS1	13	4	Linus	yes	Small	target	Square	left	left	821
TS1	13	5	Linus	yes	Small	target	Square	right	right	196
TS1	13	6	Linus	yes	Small	distractor	Square	left	right	0
TS1	13	7	Linus	yes	Small	target	Square	right	right	306
TS1	13	8	Linus	yes	Small	distractor	Square	left	right	333
TS1	13	9	Linus	yes	Small	distractor	Square	left	right	385
TS1	13	10	Linus	yes	Small	target	Square	right	right	1039
TS1	13	11	Linus	yes	Small	distractor	Square	left	right	362
TS1	13	12	Linus	yes	Small	target	Square	right	right	676
TS1	13	13	Linus	yes	Small	target	Square	right	right	288
TS1	13	14	Linus	yes	Small	distractor	Square	left	right	344
TS1	13	15	Linus	yes	Small	distractor	Square	left	right	377
TS1	13	16	Linus	yes	Small	target	Square	right	right	509
TS1	13	17	Linus	no	Small	distractor	Square	left	right	518
TS1	13	18	Linus	yes	Small	distractor	Square	right	left	636
TS1	13	19	Linus	yes	Small	distractor	Square	left	right	713
TS1	13	20	Linus	yes	Small	target	Square	right	right	374
TS1	13	21	Linus	yes	Small	distractor	Square	left	right	0
TS1	13	22	Linus	yes	Small	target	Square	right	right	406
TS1	13	23	Linus	yes	Small	distractor	Square	left	right	419
TS1	13	24	Linus	yes	Small	target	Square	right	right	296
TS1	14	1	Linus	no	Small	distractor	Square	left	right	729
TS1	14	2	Linus	yes	Small	target	Square	right	right	533
TS1	14	3	Linus	yes	Small	target	Square	right	right	456
TS1	14	4	Linus	yes	Small	distractor	Square	left	right	335
TS1	14	5	Linus	yes	Small	target	Square	right	right	891
TS1	14	6	Linus	no	Small	distractor	Square	left	right	492
TS1	14	7	Linus	yes	Small	distractor	Square	left	right	301
TS1	14	8	Linus	yes	Small	target	Square	right	right	267
TS1	14	9	Linus	no	Small	distractor	Square	left	right	554
TS1	14	10	Linus	yes	Small	target	Square	right	right	1037
TS1	14	11	Linus	yes	Small	target	Square	right	right	21
TS1	14	12	Linus	yes	Small	distractor	Square	left	right	272
TS1	14	13	Linus	yes	Small	distractor	Square	left	right	375
TS1	14	14	Linus	yes	Small	target	Square	right	right	878
TS1	14	15	Linus	yes	Small	target	Square	right	right	356
TS1	14	16	Linus	yes	Small	target	Square	left	left	570
TS1	14	17	Linus	yes	Small	target	Square	right	right	963
TS1	14	18	Linus	yes	Small	distractor	Square	left	right	376
TS1	14	19	Linus	no	Small	distractor	Square	left	right	415
TS1	14	20	Linus	no	Small	distractor	Square	right	left	743
TS1	14	21	Linus	yes	Small	distractor	Square	right	left	664
TS1	14	22	Linus	no	Small	distractor	Square	left	right	335
TS1	14	23	Linus	yes	Small	target	Square	right	right	701
TS1	14	24	Linus	yes	Small	distractor	Square	left	right	646
TS2	1	1	Linus	yes	Small	target	Diamond	right	right	485
TS2	1	2	Linus	yes	Small	target	Square	right	right	403
TS2	1	3	Linus	yes	Small	distractor	Diamond	left	right	688
TS2	1	4	Linus	yes	Small	distractor	Square	left	right	331
TS2	1	5	Linus	yes	Small	target	Diamond	right	right	764
TS2	1	6	Linus	yes	Small	target	Square	right	right	607
TS2	1	7	Linus	yes	Small	distractor	Square	left	right	424
TS2	1	8	Linus	yes	Small	distractor	Diamond	left	right	445
TS2	1	9	Linus	yes	Small	target	Diamond	right	right	311
TS2	1	10	Linus	yes	Small	target	Square	right	right	565
TS2	1	11	Linus	yes	Small	distractor	Diamond	left	right	698
TS2	1	12	Linus	no	Small	distractor	Square	left	right	466
TS2	1	13	Linus	yes	Small	target	Diamond	right	right	322
TS2	1	14	Linus	yes	Small	target	Diamond	left	left	229
TS2	1	15	Linus	yes	Small	distractor	Square	left	right	372
TS2	1	16	Linus	yes	Small	target	Square	right	right	802
TS2	1	17	Linus	yes	Small	target	Square	right	right	705
TS2	1	18	Linus	yes	Small	distractor	Diamond	left	right	377
TS2	1	19	Linus	yes	Small	target	Square	left	left	1105
TS2	1	20	Linus	yes	Small	target	Diamond	right	right	428
TS2	1	21	Linus	yes	Small	target	Square	right	right	632
TS2	1	22	Linus	yes	Small	distractor	Diamond	left	right	296
TS2	1	23	Linus	yes	Small	target	Diamond	right	right	692
TS2	1	24	Linus	yes	Small	distractor	Square	left	right	404
TS2	2	1	Linus	yes	Small	target	Diamond	right	right	554
TS2	2	2	Linus	no	Small	distractor	Diamond	left	right	448
TS2	2	3	Linus	yes	Small	target	Square	left	left	950
TS2	2	4	Linus	yes	Small	target	Square	right	right	880
TS2	2	5	Linus	yes	Small	target	Diamond	right	right	494
TS2	2	6	Linus	no	Small	distractor	Square	right	left	1164
TS2	2	7	Linus	no	Small	distractor	Square	left	right	457
TS2	2	8	Linus	no	Small	target	Diamond	left	left	789
TS2	2	9	Linus	yes	Small	target	Diamond	right	right	524
TS2	2	10	Linus	yes	Small	target	Diamond	left	left	608
TS2	2	11	Linus	yes	Small	target	Square	left	left	1421
TS2	2	12	Linus	yes	Small	target	Square	right	right	364
TS2	2	13	Linus	yes	Small	target	Square	right	right	905
TS2	2	14	Linus	yes	Small	target	Square	left	left	722
TS2	2	15	Linus	yes	Small	target	Diamond	right	right	240
TS2	2	16	Linus	yes	Small	distractor	Diamond	left	right	384
TS2	2	17	Linus	no	Small	distractor	Diamond	left	right	652
TS2	2	18	Linus	yes	Small	target	Diamond	right	right	484
TS2	2	19	Linus	no	Small	target	Square	right	right	347
TS2	2	20	Linus	no	Small	distractor	Square	left	right	675
TS2	2	21	Linus	yes	Small	target	Square	right	right	772
TS2	2	22	Linus	yes	Small	distractor	Diamond	left	right	475
TS2	2	23	Linus	yes	Small	distractor	Square	left	right	395
TS2	2	24	Linus	yes	Small	target	Diamond	right	right	504
TS2	3	1	Linus	no	Small	distractor	Diamond	left	right	953
TS2	3	2	Linus	yes	Small	target	Square	right	right	588
TS2	3	3	Linus	yes	Small	target	Diamond	right	right	447
TS2	3	4	Linus	yes	Small	distractor	Square	left	right	413
TS2	3	5	Linus	no	Small	distractor	Square	left	right	1420
TS2	3	6	Linus	no	Small	distractor	Diamond	left	right	493
TS2	3	7	Linus	yes	Small	target	Diamond	right	right	871
TS2	3	8	Linus	yes	Small	target	Square	right	right	375
TS2	3	9	Linus	no	Small	distractor	Square	left	right	439
TS2	3	10	Linus	yes	Small	target	Diamond	right	right	389
TS2	3	11	Linus	no	Small	distractor	Diamond	left	right	452
TS2	3	12	Linus	yes	Small	target	Square	right	right	797
TS2	3	13	Linus	yes	Small	target	Diamond	right	right	1210
TS2	3	14	Linus	yes	Small	target	Diamond	left	left	1237
TS2	3	15	Linus	yes	Small	target	Square	right	right	566
TS2	3	16	Linus	no	Small	distractor	Square	left	right	541
TS2	3	17	Linus	yes	Small	target	Square	left	left	1003
TS2	3	18	Linus	yes	Small	target	Diamond	right	right	430
TS2	3	19	Linus	yes	Small	distractor	Square	right	left	243
TS2	3	20	Linus	yes	Small	target	Diamond	left	left	842
TS2	3	21	Linus	yes	Small	distractor	Square	left	right	441
TS2	3	22	Linus	yes	Small	target	Square	right	right	355
TS2	3	23	Linus	yes	Small	target	Diamond	right	right	811
TS2	3	24	Linus	yes	Small	distractor	Diamond	left	right	512
TS2	4	1	Linus	yes	Small	target	Diamond	right	right	381
TS2	4	2	Linus	yes	Small	distractor	Square	left	right	448
TS2	4	3	Linus	yes	Small	target	Square	right	right	752
TS2	4	4	Linus	yes	Small	distractor	Diamond	left	right	282
TS2	4	5	Linus	yes	Small	target	Square	right	right	354
TS2	4	6	Linus	yes	Small	distractor	Diamond	left	right	316
TS2	4	7	Linus	no	Small	distractor	Square	left	right	254
TS2	4	8	Linus	yes	Small	target	Diamond	right	right	516
TS2	4	9	Linus	yes	Small	target	Square	right	right	377
TS2	4	10	Linus	yes	Small	target	Diamond	right	right	387
TS2	4	11	Linus	yes	Small	distractor	Diamond	left	right	397
TS2	4	12	Linus	yes	Small	distractor	Square	left	right	818
TS2	4	13	Linus	no	Small	distractor	Square	right	left	583
TS2	4	14	Linus	no	Small	distractor	Diamond	left	right	584
TS2	4	15	Linus	yes	Small	target	Diamond	right	right	805
TS2	4	16	Linus	yes	Small	target	Square	left	left	1045
TS2	4	17	Linus	yes	Small	distractor	Diamond	left	right	365
TS2	4	18	Linus	yes	Small	target	Square	left	left	463
TS2	4	19	Linus	yes	Small	target	Square	right	right	920
TS2	4	20	Linus	yes	Small	target	Diamond	right	right	446
TS2	4	21	Linus	no	Small	distractor	Diamond	left	right	847
TS2	4	22	Linus	yes	Small	target	Square	right	right	708
TS2	4	23	Linus	yes	Small	target	Diamond	right	right	405
TS2	4	24	Linus	yes	Small	target	Square	left	left	552
TS2	5	1	Linus	yes	Small	target	Square	left	left	765
TS2	5	2	Linus	yes	Small	target	Square	right	right	767
TS2	5	3	Linus	no	Small	distractor	Diamond	left	right	425
TS2	5	4	Linus	yes	Small	target	Diamond	right	right	730
TS2	5	5	Linus	yes	Small	target	Diamond	right	right	665
TS2	5	6	Linus	yes	Small	distractor	Diamond	left	right	407
TS2	5	7	Linus	yes	Small	distractor	Square	left	right	439
TS2	5	8	Linus	yes	Small	target	Square	right	right	652
TS2	5	9	Linus	yes	Small	target	Diamond	right	right	464
TS2	5	10	Linus	yes	Small	target	Square	right	right	723
TS2	5	11	Linus	yes	Small	target	Square	left	left	771
TS2	5	12	Linus	no	Small	distractor	Diamond	left	right	374
TS2	5	13	Linus	yes	Small	distractor	Diamond	left	right	445
TS2	5	14	Linus	no	Small	distractor	Square	left	right	790
TS2	5	15	Linus	yes	Small	target	Square	right	right	468
TS2	5	16	Linus	yes	Small	target	Diamond	right	right	399
TS2	5	17	Linus	yes	Small	target	Diamond	left	left	643
TS2	5	18	Linus	no	Small	distractor	Diamond	right	left	849
TS2	5	19	Linus	no	Small	distractor	Square	left	right	347
TS2	5	20	Linus	yes	Small	target	Square	right	right	925
TS2	5	21	Linus	no	Small	distractor	Diamond	left	right	531
TS2	5	22	Linus	no	Small	target	Square	right	right	546
TS2	5	23	Linus	no	Small	distractor	Square	left	right	622
TS2	5	24	Linus	yes	Small	target	Diamond	right	right	664
TS2	6	1	Linus	yes	Small	target	Square	right	right	462
TS2	6	2	Linus	yes	Small	target	Square	left	left	692
TS2	6	3	Linus	no	Small	target	Diamond	left	left	616
TS2	6	4	Linus	yes	Small	target	Diamond	right	right	851
TS2	6	5	Linus	no	Small	distractor	Square	right	left	604
TS2	6	6	Linus	no	Small	distractor	Diamond	left	right	396
TS2	6	7	Linus	yes	Small	target	Diamond	right	right	461
TS2	6	8	Linus	yes	Small	distractor	Square	left	right	605
TS2	6	9	Linus	yes	Small	target	Diamond	right	right	372
TS2	6	10	Linus	yes	Small	distractor	Diamond	left	right	633
TS2	6	11	Linus	yes	Small	target	Square	left	left	704
TS2	6	12	Linus	yes	Small	target	Square	right	right	416
TS2	6	13	Linus	yes	Small	target	Square	right	right	416
TS2	6	14	Linus	yes	Small	target	Diamond	right	right	0
TS2	6	15	Linus	yes	Small	target	Square	left	left	572
TS2	6	16	Linus	no	Small	distractor	Diamond	left	right	679
TS2	6	17	Linus	yes	Small	target	Diamond	left	left	607
TS2	6	18	Linus	yes	Small	target	Square	right	right	1108
TS2	6	19	Linus	yes	Small	target	Diamond	right	right	1010
TS2	6	20	Linus	yes	Small	target	Square	left	left	772
TS2	6	21	Linus	yes	Small	target	Diamond	right	right	697
TS2	6	22	Linus	yes	Small	target	Diamond	left	left	679
TS2	6	23	Linus	yes	Small	target	Square	left	left	861
TS2	6	24	Linus	yes	Small	target	Square	right	right	552
TS1	1	1	Mila	no	Small	distractor	Square	right	left	878
TS1	1	2	Mila	yes	Small	target	Square	left	left	448
TS1	1	3	Mila	no	Small	target	Square	right	right	547
TS1	1	4	Mila	yes	Small	target	Square	left	left	732
TS1	1	5	Mila	yes	Small	target	Square	right	right	486
TS1	1	6	Mila	yes	Small	target	Square	left	left	447
TS1	1	7	Mila	no	Small	distractor	Square	right	left	579
TS1	1	8	Mila	yes	Small	target	Square	left	left	788
TS1	1	9	Mila	no	Small	distractor	Square	left	right	581
TS1	1	10	Mila	no	Small	distractor	Square	right	left	413
TS1	1	11	Mila	yes	Small	target	Square	left	left	438
TS1	1	12	Mila	yes	Small	target	Square	right	right	632
TS1	1	13	Mila	yes	Small	distractor	Square	right	left	383
TS1	1	14	Mila	no	Small	distractor	Square	left	right	563
TS1	1	15	Mila	no	Small	distractor	Square	right	left	323
TS1	1	16	Mila	yes	Small	target	Square	left	left	354
TS1	1	17	Mila	yes	Small	target	Square	left	left	623
TS1	1	18	Mila	no	Small	distractor	Square	right	left	344
TS1	1	19	Mila	no	Small	distractor	Square	right	left	873
TS1	1	20	Mila	yes	Small	target	Square	left	left	805
TS1	1	21	Mila	yes	Small	target	Square	right	right	744
TS1	1	22	Mila	yes	Small	target	Square	left	left	360
TS1	1	23	Mila	no	Small	distractor	Square	right	left	369
TS1	1	24	Mila	yes	Small	target	Square	left	left	753
TS1	2	1	Mila	yes	Small	target	Square	left	left	1459
TS1	2	2	Mila	no	Small	distractor	Square	right	left	356
TS1	2	3	Mila	yes	Small	target	Square	left	left	341
TS1	2	4	Mila	no	Small	distractor	Square	right	left	417
TS1	2	5	Mila	no	Small	distractor	Square	right	left	344
TS1	2	6	Mila	yes	Small	target	Square	left	left	655
TS1	2	7	Mila	no	Small	distractor	Square	left	right	835
TS1	2	8	Mila	no	Small	distractor	Square	right	left	331
TS1	2	9	Mila	yes	Small	target	Square	left	left	686
TS1	2	10	Mila	yes	Small	distractor	Square	right	left	359
TS1	2	11	Mila	yes	Small	target	Square	left	left	442
TS1	2	12	Mila	no	Small	distractor	Square	right	left	1128
TS1	2	13	Mila	no	Small	distractor	Square	right	left	863
TS1	2	14	Mila	yes	Small	target	Square	left	left	363
TS1	2	15	Mila	yes	Small	distractor	Square	left	right	419
TS1	2	16	Mila	yes	Small	distractor	Square	right	left	533
TS1	2	17	Mila	yes	Small	target	Square	right	right	541
TS1	2	18	Mila	yes	Small	target	Square	left	left	377
TS1	2	19	Mila	yes	Small	target	Square	left	left	425
TS1	2	20	Mila	yes	Small	distractor	Square	right	left	360
TS1	2	21	Mila	yes	Small	target	Square	left	left	726
TS1	2	22	Mila	no	Small	distractor	Square	right	left	456
TS1	2	23	Mila	yes	Small	target	Square	left	left	738
TS1	2	24	Mila	yes	Small	distractor	Square	right	left	406
TS1	3	1	Mila	yes	Small	target	Square	left	left	753
TS1	3	2	Mila	no	Small	distractor	Square	right	left	302
TS1	3	3	Mila	no	Small	distractor	Square	right	left	694
TS1	3	4	Mila	no	Small	target	Square	left	left	312
TS1	3	5	Mila	no	Small	distractor	Square	right	left	583
TS1	3	6	Mila	no	Small	target	Square	left	left	365
TS1	3	7	Mila	yes	Small	target	Square	left	left	215
TS1	3	8	Mila	no	Small	distractor	Square	right	left	344
TS1	3	9	Mila	yes	Small	distractor	Square	right	left	319
TS1	3	10	Mila	no	Small	distractor	Square	left	right	535
TS1	3	11	Mila	yes	Small	target	Square	left	left	421
TS1	3	12	Mila	no	Small	distractor	Square	right	left	520
TS1	3	13	Mila	yes	Small	target	Square	left	left	332
TS1	3	14	Mila	no	Small	distractor	Square	right	left	128
TS1	3	15	Mila	yes	Small	target	Square	left	left	296
TS1	3	16	Mila	yes	Small	distractor	Square	right	left	457
TS1	3	17	Mila	no	Small	distractor	Square	right	left	533
TS1	3	18	Mila	yes	Small	target	Square	left	left	569
TS1	3	19	Mila	no	Small	distractor	Square	left	right	1056
TS1	3	20	Mila	no	Small	distractor	Square	right	left	310
TS1	3	21	Mila	yes	Small	target	Square	left	left	798
TS1	3	22	Mila	no	Small	distractor	Square	right	left	745
TS1	3	23	Mila	no	Small	distractor	Square	right	left	523
TS1	3	24	Mila	yes	Small	target	Square	left	left	352
TS1	4	1	Mila	yes	Small	target	Square	left	left	547
TS1	4	2	Mila	yes	Small	target	Square	right	right	777
TS1	4	3	Mila	yes	Small	target	Square	right	right	787
TS1	4	4	Mila	yes	Small	target	Square	left	left	359
TS1	4	5	Mila	no	Small	distractor	Square	right	left	460
TS1	4	6	Mila	yes	Small	target	Square	left	left	306
TS1	4	7	Mila	no	Small	distractor	Square	right	left	382
TS1	4	8	Mila	yes	Small	target	Square	left	left	344
TS1	4	9	Mila	yes	Small	target	Square	right	right	546
TS1	4	10	Mila	yes	Small	distractor	Square	left	right	807
TS1	4	11	Mila	yes	Small	target	Square	left	left	366
TS1	4	12	Mila	no	Small	distractor	Square	right	left	322
TS1	4	13	Mila	yes	Small	target	Square	left	left	633
TS1	4	14	Mila	no	Small	distractor	Square	right	left	720
TS1	4	15	Mila	yes	Small	target	Square	left	left	292
TS1	4	16	Mila	yes	Small	target	Square	right	right	755
TS1	4	17	Mila	yes	Small	target	Square	left	left	784
TS1	4	18	Mila	no	Small	distractor	Square	right	left	432
TS1	4	19	Mila	yes	Small	target	Square	right	right	723
TS1	4	20	Mila	yes	Small	target	Square	left	left	594
TS1	4	21	Mila	yes	Small	distractor	Square	right	left	340
TS1	4	22	Mila	no	Small	target	Square	left	left	391
TS1	4	23	Mila	no	Small	distractor	Square	right	left	387
TS1	4	24	Mila	no	Small	target	Square	left	left	438
TS1	5	1	Mila	no	Small	distractor	Square	right	left	501
TS1	5	2	Mila	yes	Small	target	Square	left	left	361
TS1	5	3	Mila	no	Small	distractor	Square	right	left	605
TS1	5	4	Mila	no	Small	distractor	Square	left	right	636
TS1	5	5	Mila	no	Small	distractor	Square	right	left	323
TS1	5	6	Mila	no	Small	distractor	Square	left	right	929
TS1	5	7	Mila	no	Small	distractor	Square	right	left	740
TS1	5	8	Mila	yes	Small	target	Square	left	left	422
TS1	5	9	Mila	yes	Small	target	Square	left	left	475
TS1	5	10	Mila	yes	Small	target	Square	right	right	954
TS1	5	11	Mila	no	Small	distractor	Square	left	right	714
TS1	5	12	Mila	no	Small	distractor	Square	right	left	690
TS1	5	13	Mila	yes	Small	target	Square	left	left	458
TS1	5	14	Mila	no	Small	distractor	Square	right	left	434
TS1	5	15	Mila	no	Small	distractor	Square	left	right	638
TS1	5	16	Mila	no	Small	distractor	Square	right	left	438
TS1	5	17	Mila	no	Small	distractor	Square	right	left	645
TS1	5	18	Mila	yes	Small	target	Square	left	left	173
TS1	5	19	Mila	no	Small	distractor	Square	left	right	734
TS1	5	20	Mila	no	Small	distractor	Square	right	left	578
TS1	5	21	Mila	yes	Small	target	Square	left	left	323
TS1	5	22	Mila	no	Small	distractor	Square	right	left	911
TS1	5	23	Mila	yes	Small	target	Square	left	left	354
TS1	5	24	Mila	yes	Small	distractor	Square	right	left	414
TS1	6	1	Mila	yes	Small	target	Square	left	left	576
TS1	6	2	Mila	no	Small	target	Square	right	right	446
TS1	6	3	Mila	no	Small	distractor	Square	left	right	778
TS1	6	4	Mila	no	Small	distractor	Square	right	left	287
TS1	6	5	Mila	yes	Small	target	Square	left	left	653
TS1	6	6	Mila	no	Small	distractor	Square	right	left	256
TS1	6	7	Mila	yes	Small	target	Square	left	left	541
TS1	6	8	Mila	no	Small	distractor	Square	right	left	558
TS1	6	9	Mila	yes	Small	target	Square	left	left	215
TS1	6	10	Mila	yes	Small	target	Square	right	right	378
TS1	6	11	Mila	yes	Small	target	Square	left	left	528
TS1	6	12	Mila	no	Small	distractor	Square	right	left	486
TS1	6	13	Mila	no	Small	distractor	Square	right	left	320
TS1	6	14	Mila	yes	Small	target	Square	left	left	302
TS1	6	15	Mila	yes	Small	target	Square	right	right	502
TS1	6	16	Mila	yes	Small	distractor	Square	left	right	369
TS1	6	17	Mila	yes	Small	target	Square	left	left	332
TS1	6	18	Mila	no	Small	distractor	Square	right	left	911
TS1	6	19	Mila	no	Small	distractor	Square	right	left	440
TS1	6	20	Mila	yes	Small	distractor	Square	left	right	481
TS1	6	21	Mila	no	Small	distractor	Square	right	left	478
TS1	6	22	Mila	yes	Small	target	Square	left	left	327
TS1	6	23	Mila	yes	Small	target	Square	right	right	574
TS1	6	24	Mila	yes	Small	target	Square	left	left	502
TS1	7	1	Mila	yes	Small	target	Square	left	left	575
TS1	7	2	Mila	no	Small	distractor	Square	right	left	417
TS1	7	3	Mila	yes	Small	target	Square	left	left	327
TS1	7	4	Mila	no	Small	distractor	Square	right	left	980
TS1	7	5	Mila	no	Small	distractor	Square	right	left	357
TS1	7	6	Mila	yes	Small	target	Square	left	left	554
TS1	7	7	Mila	yes	Small	target	Square	right	right	806
TS1	7	8	Mila	yes	Small	target	Square	left	left	447
TS1	7	9	Mila	yes	Small	target	Square	left	left	704
TS1	7	10	Mila	no	Small	distractor	Square	right	left	441
TS1	7	11	Mila	yes	Small	target	Square	left	left	345
TS1	7	12	Mila	yes	Small	target	Square	right	right	642
TS1	7	13	Mila	yes	Small	target	Square	left	left	351
TS1	7	14	Mila	no	Small	distractor	Square	right	left	437
TS1	7	15	Mila	no	Small	distractor	Square	right	left	505
TS1	7	16	Mila	yes	Small	target	Square	left	left	738
TS1	7	17	Mila	no	Small	distractor	Square	right	left	401
TS1	7	18	Mila	yes	Small	target	Square	left	left	793
TS1	7	19	Mila	yes	Small	target	Square	right	right	564
TS1	7	20	Mila	no	Small	distractor	Square	left	right	620
TS1	7	21	Mila	no	Small	distractor	Square	right	left	805
TS1	7	22	Mila	yes	Small	target	Square	left	left	425
TS1	7	23	Mila	no	Small	distractor	Square	right	left	459
TS1	7	24	Mila	no	Small	distractor	Square	left	right	511
TS1	8	1	Mila	no	Small	distractor	Square	right	left	432
TS1	8	2	Mila	yes	Small	target	Square	left	left	341
TS1	8	3	Mila	yes	Small	target	Square	left	left	387
TS1	8	4	Mila	no	Small	distractor	Square	right	left	375
TS1	8	5	Mila	yes	Small	target	Square	left	left	498
TS1	8	6	Mila	yes	Small	target	Square	right	right	467
TS1	8	7	Mila	no	Small	distractor	Square	right	left	578
TS1	8	8	Mila	no	Small	distractor	Square	left	right	460
TS1	8	9	Mila	yes	Small	distractor	Square	left	right	487
TS1	8	10	Mila	no	Small	distractor	Square	right	left	387
TS1	8	11	Mila	no	Small	distractor	Square	right	left	324
TS1	8	12	Mila	yes	Small	target	Square	left	left	477
TS1	8	13	Mila	yes	Small	target	Square	left	left	476
TS1	8	14	Mila	no	Small	distractor	Square	right	left	442
TS1	8	15	Mila	no	Small	distractor	Square	right	left	551
TS1	8	16	Mila	yes	Small	target	Square	left	left	322
TS1	8	17	Mila	yes	Small	target	Square	left	left	965
TS1	8	18	Mila	no	Small	distractor	Square	right	left	321
TS1	8	19	Mila	yes	Small	target	Square	left	left	281
TS1	8	20	Mila	no	Small	distractor	Square	right	left	481
TS1	8	21	Mila	yes	Small	target	Square	left	left	399
TS1	8	22	Mila	yes	Small	target	Square	right	right	929
TS1	8	23	Mila	no	Small	distractor	Square	right	left	404
TS1	8	24	Mila	yes	Small	target	Square	left	left	340
TS1	9	1	Mila	yes	Small	target	Square	left	left	461
TS1	9	2	Mila	no	Small	distractor	Square	right	left	289
TS1	9	3	Mila	no	Small	distractor	Square	right	left	445
TS1	9	4	Mila	yes	Small	target	Square	left	left	281
TS1	9	5	Mila	yes	Small	distractor	Square	right	left	429
TS1	9	6	Mila	yes	Small	target	Square	left	left	349
TS1	9	7	Mila	no	Small	distractor	Square	right	left	324
TS1	9	8	Mila	yes	Small	target	Square	left	left	586
TS1	9	9	Mila	yes	Small	target	Square	left	left	361
TS1	9	10	Mila	yes	Small	target	Square	right	right	607
TS1	9	11	Mila	no	Small	distractor	Square	right	left	762
TS1	9	12	Mila	yes	Small	target	Square	left	left	316
TS1	9	13	Mila	no	Small	distractor	Square	right	left	385
TS1	9	14	Mila	yes	Small	target	Square	left	left	312
TS1	9	15	Mila	no	Small	distractor	Square	left	right	1997
TS1	9	16	Mila	no	Small	distractor	Square	right	left	597
TS1	9	17	Mila	no	Small	distractor	Square	right	left	428
TS1	9	18	Mila	yes	Small	target	Square	left	left	852
TS1	9	19	Mila	yes	Small	target	Square	left	left	664
TS1	9	20	Mila	no	Small	distractor	Square	right	left	379
TS1	9	21	Mila	no	Small	distractor	Square	right	left	318
TS1	9	22	Mila	no	Small	distractor	Square	left	right	429
TS1	9	23	Mila	yes	Small	target	Square	left	left	364
TS1	9	24	Mila	yes	Small	target	Square	right	right	416
TS1	10	1	Mila	no	Small	distractor	Square	right	left	617
TS1	10	2	Mila	yes	Small	target	Square	left	left	347
TS1	10	3	Mila	yes	Small	target	Square	left	left	387
TS1	10	4	Mila	no	Small	distractor	Square	right	left	391
TS1	10	5	Mila	no	Small	distractor	Square	right	left	365
TS1	10	6	Mila	yes	Small	target	Square	left	left	319
TS1	10	7	Mila	yes	Small	target	Square	left	left	90
TS1	10	8	Mila	no	Small	distractor	Square	right	left	748
TS1	10	9	Mila	no	Small	distractor	Square	right	left	415
TS1	10	10	Mila	yes	Small	target	Square	left	left	703
TS1	10	11	Mila	yes	Small	target	Square	left	left	372
TS1	10	12	Mila	yes	Small	target	Square	right	right	358
TS1	10	13	Mila	yes	Small	target	Square	left	left	635
TS1	10	14	Mila	yes	Small	distractor	Square	right	left	382
TS1	10	15	Mila	yes	Small	distractor	Square	left	right	632
TS1	10	16	Mila	no	Small	distractor	Square	right	left	1225
TS1	10	17	Mila	yes	Small	distractor	Square	right	left	430
TS1	10	18	Mila	yes	Small	target	Square	left	left	375
TS1	10	19	Mila	yes	Small	distractor	Square	left	right	487
TS1	10	20	Mila	no	Small	distractor	Square	right	left	650
TS1	10	21	Mila	yes	Small	target	Square	left	left	316
TS1	10	22	Mila	no	Small	distractor	Square	right	left	524
TS1	10	23	Mila	no	Small	distractor	Square	right	left	326
TS1	10	24	Mila	yes	Small	target	Square	left	left	558
TS1	11	1	Mila	no	Small	distractor	Square	right	left	807
TS1	11	2	Mila	yes	Small	target	Square	left	left	332
TS1	11	3	Mila	no	Small	distractor	Square	right	left	373
TS1	11	4	Mila	yes	Small	target	Square	left	left	322
TS1	11	5	Mila	yes	Small	target	Square	left	left	322
TS1	11	6	Mila	yes	Small	distractor	Square	right	left	329
TS1	11	7	Mila	yes	Small	target	Square	right	right	480
TS1	11	8	Mila	yes	Small	target	Square	left	left	366
TS1	11	9	Mila	yes	Small	distractor	Square	right	left	344
TS1	11	10	Mila	yes	Small	distractor	Square	left	right	434
TS1	11	11	Mila	yes	Small	distractor	Square	right	left	515
TS1	11	12	Mila	yes	Small	distractor	Square	left	right	551
TS1	11	13	Mila	yes	Small	target	Square	left	left	468
TS1	11	14	Mila	no	Small	distractor	Square	right	left	556
TS1	11	15	Mila	yes	Small	distractor	Square	right	left	294
TS1	11	16	Mila	yes	Small	target	Square	left	left	638
TS1	11	17	Mila	yes	Small	distractor	Square	right	left	359
TS1	11	18	Mila	yes	Small	target	Square	left	left	590
TS1	11	19	Mila	yes	Small	target	Square	left	left	364
TS1	11	20	Mila	yes	Small	target	Square	right	right	501
TS1	11	21	Mila	yes	Small	distractor	Square	right	left	396
TS1	11	22	Mila	yes	Small	target	Square	left	left	887
TS1	11	23	Mila	yes	Small	target	Square	left	left	687
TS1	11	24	Mila	no	Small	distractor	Square	right	left	534
TS1	12	1	Mila	yes	Small	target	Square	left	left	911
TS1	12	2	Mila	no	Small	distractor	Square	right	left	845
TS1	12	3	Mila	yes	Small	target	Square	left	left	386
TS1	12	4	Mila	yes	Small	distractor	Square	right	left	458
TS1	12	5	Mila	no	Small	distractor	Square	right	left	233
TS1	12	6	Mila	no	Small	target	Square	left	left	411
TS1	12	7	Mila	no	Small	distractor	Square	right	left	485
TS1	12	8	Mila	no	Small	distractor	Square	left	right	95
TS1	12	9	Mila	yes	Small	distractor	Square	right	left	508
TS1	12	10	Mila	yes	Small	distractor	Square	left	right	359
TS1	12	11	Mila	yes	Small	distractor	Square	right	left	375
TS1	12	12	Mila	yes	Small	distractor	Square	left	right	0
TS1	12	13	Mila	yes	Small	target	Square	left	left	360
TS1	12	14	Mila	no	Small	distractor	Square	right	left	403
TS1	12	15	Mila	yes	Small	target	Square	left	left	319
TS1	12	16	Mila	yes	Small	target	Square	right	right	789
TS1	12	17	Mila	yes	Small	target	Square	right	right	418
TS1	12	18	Mila	yes	Small	target	Square	left	left	374
TS1	12	19	Mila	no	Small	distractor	Square	right	left	445
TS1	12	20	Mila	yes	Small	target	Square	left	left	540
TS1	12	21	Mila	yes	Small	target	Square	left	left	317
TS1	12	22	Mila	no	Small	distractor	Square	right	left	312
TS1	12	23	Mila	no	Small	distractor	Square	right	left	477
TS1	12	24	Mila	yes	Small	target	Square	left	left	353
TS1	13	1	Mila	yes	Small	target	Square	right	right	427
TS1	13	2	Mila	yes	Small	target	Square	left	left	462
TS1	13	3	Mila	yes	Small	distractor	Square	right	left	369
TS1	13	4	Mila	yes	Small	distractor	Square	left	right	357
TS1	13	5	Mila	no	Small	distractor	Square	right	left	376
TS1	13	6	Mila	yes	Small	target	Square	left	left	314
TS1	13	7	Mila	no	Small	distractor	Square	right	left	402
TS1	13	8	Mila	yes	Small	target	Square	left	left	400
TS1	13	9	Mila	yes	Small	target	Square	left	left	344
TS1	13	10	Mila	no	Small	distractor	Square	right	left	339
TS1	13	11	Mila	yes	Small	distractor	Square	right	left	0
TS1	13	12	Mila	yes	Small	target	Square	left	left	485
TS1	13	13	Mila	yes	Small	target	Square	left	left	413
TS1	13	14	Mila	no	Small	distractor	Square	right	left	398
TS1	13	15	Mila	yes	Small	target	Square	left	left	540
TS1	13	16	Mila	yes	Small	target	Square	right	right	483
TS1	13	17	Mila	yes	Small	distractor	Square	right	left	345
TS1	13	18	Mila	yes	Small	target	Square	left	left	497
TS1	13	19	Mila	yes	Small	target	Square	right	right	486
TS1	13	20	Mila	yes	Small	distractor	Square	left	right	437
TS1	13	21	Mila	yes	Small	distractor	Square	right	left	415
TS1	13	22	Mila	yes	Small	distractor	Square	left	right	442
TS1	13	23	Mila	yes	Small	target	Square	left	left	552
TS1	13	24	Mila	yes	Small	distractor	Square	right	left	372
TS1	14	1	Mila	yes	Small	target	Square	left	left	1009
TS1	14	2	Mila	no	Small	distractor	Square	right	left	452
TS1	14	3	Mila	yes	Small	target	Square	left	left	314
TS1	14	4	Mila	yes	Small	distractor	Square	right	left	400
TS1	14	5	Mila	no	Small	target	Square	right	right	409
TS1	14	6	Mila	yes	Small	target	Square	left	left	781
TS1	14	7	Mila	no	Small	distractor	Square	right	left	780
TS1	14	8	Mila	yes	Small	target	Square	left	left	530
TS1	14	9	Mila	no	Small	distractor	Square	right	left	397
TS1	14	10	Mila	yes	Small	target	Square	left	left	837
TS1	14	11	Mila	yes	Small	distractor	Square	left	right	486
TS1	14	12	Mila	yes	Small	distractor	Square	right	left	309
TS1	14	13	Mila	yes	Small	target	Square	left	left	377
TS1	14	14	Mila	no	Small	distractor	Square	right	left	395
TS1	14	15	Mila	yes	Small	target	Square	left	left	422
TS1	14	16	Mila	no	Small	distractor	Square	right	left	706
TS1	14	17	Mila	yes	Small	target	Square	left	left	352
TS1	14	18	Mila	yes	Small	target	Square	right	right	404
TS1	14	19	Mila	yes	Small	target	Square	right	right	403
TS1	14	20	Mila	yes	Small	target	Square	left	left	378
TS1	14	21	Mila	yes	Small	distractor	Square	right	left	589
TS1	14	22	Mila	yes	Small	target	Square	left	left	394
TS1	14	23	Mila	yes	Small	distractor	Square	left	right	446
TS1	14	24	Mila	yes	Small	distractor	Square	right	left	1161
TS2	1	1	Mila	no	Small	distractor	Diamond	right	left	935
TS2	1	2	Mila	yes	Small	target	Square	left	left	343
TS2	1	3	Mila	no	Small	distractor	Square	right	left	947
TS2	1	4	Mila	no	Small	target	Diamond	left	left	375
TS2	1	5	Mila	no	Small	target	Diamond	left	left	684
TS2	1	6	Mila	yes	Small	target	Square	right	right	597
TS2	1	7	Mila	no	Small	distractor	Diamond	right	left	478
TS2	1	8	Mila	no	Small	target	Square	left	left	349
TS2	1	9	Mila	yes	Small	target	Square	left	left	1426
TS2	1	10	Mila	yes	Small	target	Diamond	left	left	467
TS2	1	11	Mila	yes	Small	target	Square	right	right	685
TS2	1	12	Mila	no	Small	target	Diamond	right	right	535
TS2	1	13	Mila	no	Small	target	Diamond	left	left	364
TS2	1	14	Mila	no	Small	target	Square	left	left	333
TS2	1	15	Mila	no	Small	distractor	Diamond	right	left	811
TS2	1	16	Mila	yes	Small	distractor	Square	right	left	389
TS2	1	17	Mila	no	Small	distractor	Diamond	right	left	387
TS2	1	18	Mila	no	Small	target	Square	left	left	146
TS2	1	19	Mila	no	Small	distractor	Square	right	left	738
TS2	1	20	Mila	no	Small	target	Diamond	left	left	534
TS2	1	21	Mila	no	Small	distractor	Square	right	left	599
TS2	1	22	Mila	yes	Small	distractor	Diamond	right	left	334
TS2	1	23	Mila	yes	Small	target	Diamond	left	left	801
TS2	1	24	Mila	yes	Small	target	Square	left	left	442
TS2	2	1	Mila	yes	Small	target	Square	left	left	587
TS2	2	2	Mila	yes	Small	target	Diamond	left	left	2891
TS2	2	3	Mila	no	Small	distractor	Diamond	right	left	982
TS2	2	4	Mila	no	Small	distractor	Square	right	left	698
TS2	2	5	Mila	yes	Small	target	Square	left	left	437
TS2	2	6	Mila	no	Small	distractor	Diamond	right	left	415
TS2	2	7	Mila	yes	Small	target	Diamond	left	left	326
TS2	2	8	Mila	no	Small	target	Square	right	right	492
TS2	2	9	Mila	yes	Small	target	Diamond	right	right	428
TS2	2	10	Mila	yes	Small	target	Square	left	left	1290
TS2	2	11	Mila	yes	Small	distractor	Square	right	left	417
TS2	2	12	Mila	yes	Small	target	Diamond	left	left	898
TS2	2	13	Mila	yes	Small	distractor	Square	right	left	444
TS2	2	14	Mila	yes	Small	target	Square	left	left	505
TS2	2	15	Mila	yes	Small	target	Diamond	left	left	455
TS2	2	16	Mila	yes	Small	target	Diamond	right	right	547
TS2	2	17	Mila	yes	Small	distractor	Square	right	left	422
TS2	2	18	Mila	yes	Small	target	Diamond	left	left	364
TS2	2	19	Mila	yes	Small	target	Square	left	left	894
TS2	2	20	Mila	yes	Small	target	Diamond	right	right	794
TS2	2	21	Mila	no	Small	distractor	Diamond	right	left	501
TS2	2	22	Mila	yes	Small	target	Diamond	left	left	433
TS2	2	23	Mila	yes	Small	target	Square	left	left	548
TS2	2	24	Mila	yes	Small	target	Square	right	right	670
TS2	3	1	Mila	no	Small	distractor	Diamond	right	left	743
TS2	3	2	Mila	no	Small	target	Diamond	left	left	395
TS2	3	3	Mila	yes	Small	distractor	Square	right	left	322
TS2	3	4	Mila	yes	Small	target	Square	left	left	325
TS2	3	5	Mila	no	Small	distractor	Diamond	right	left	311
TS2	3	6	Mila	yes	Small	target	Square	left	left	774
TS2	3	7	Mila	yes	Small	target	Diamond	left	left	363
[truncated: 8,471 more rows]

## Sheet: SI_Data_Study2
Condition	Session	Trial	monkeyID	Reward	Group	Touched Stimulus	Shape	Target_Position	Touch_Position	Latency
Test	1	1	Ilja	no	Small	distractor	Square	up	down	692
Test	1	2	Ilja	yes	Small	target	Hrectangle	down	down	521
Test	1	3	Ilja	yes	Small	target	Vrectangle	down	down	847
Test	1	4	Ilja	no	Small	distractor	Cross	up	down	538
Test	1	5	Ilja	yes	Small	target	Cross	down	down	496
Test	1	6	Ilja	no	Small	distractor	Vrectangle	up	down	541
Test	1	7	Ilja	yes	Small	target	Square	down	down	569
Test	1	8	Ilja	no	Small	distractor	Hexagon	up	down	516
Test	1	9	Ilja	no	Small	distractor	Diamond	up	down	523
Test	1	10	Ilja	no	Small	distractor	Hexagon	down	up	571
Test	1	11	Ilja	no	Small	distractor	Diamond	down	up	442
Test	1	12	Ilja	yes	Small	target	Square	down	down	1005
Test	1	13	Ilja	yes	Small	target	Hexagon	down	down	479
Test	1	14	Ilja	yes	Small	target	Diamond	down	down	880
Test	1	15	Ilja	no	Small	distractor	Hrectangle	up	down	680
Test	1	16	Ilja	yes	Small	target	Hrectangle	down	down	448
Test	1	17	Ilja	no	Small	distractor	Square	up	down	548
Test	1	18	Ilja	no	Small	distractor	Diamond	up	down	521
Test	1	19	Ilja	yes	Small	target	Vrectangle	down	down	528
Test	1	20	Ilja	no	Small	distractor	Vrectangle	up	down	519
Test	1	21	Ilja	no	Small	distractor	Cross	up	down	402
Test	1	22	Ilja	no	Small	distractor	Hexagon	up	down	564
Test	1	23	Ilja	no	Small	distractor	Cross	down	up	486
Test	1	24	Ilja	no	Small	distractor	Hrectangle	up	down	488
Test	2	1	Ilja	no	Small	distractor	Cross	up	down	608
Test	2	2	Ilja	yes	Small	target	Hexagon	down	down	538
Test	2	3	Ilja	no	Small	distractor	Vrectangle	up	down	722
Test	2	4	Ilja	no	Small	distractor	Square	up	down	458
Test	2	5	Ilja	yes	Small	target	Vrectangle	down	down	468
Test	2	6	Ilja	yes	Small	target	Square	down	down	535
Test	2	7	Ilja	no	Small	distractor	Diamond	up	down	598
Test	2	8	Ilja	no	Small	distractor	Hexagon	up	down	522
Test	2	9	Ilja	yes	Small	target	Hrectangle	down	down	746
Test	2	10	Ilja	yes	Small	target	Diamond	down	down	519
Test	2	11	Ilja	yes	Small	target	Cross	down	down	559
Test	2	12	Ilja	yes	Small	target	Cross	down	down	502
Test	2	13	Ilja	no	Small	distractor	Hexagon	up	down	522
Test	2	14	Ilja	yes	Small	target	Hexagon	down	down	528
Test	2	15	Ilja	yes	Small	target	Square	down	down	610
Test	2	16	Ilja	no	Small	distractor	Square	up	down	471
Test	2	17	Ilja	no	Small	distractor	Vrectangle	up	down	456
Test	2	18	Ilja	yes	Small	target	Vrectangle	down	down	505
Test	2	19	Ilja	yes	Small	target	Diamond	down	down	457
Test	2	20	Ilja	no	Small	distractor	Cross	up	down	466
Test	2	21	Ilja	yes	Small	target	Hrectangle	down	down	457
Test	2	22	Ilja	no	Small	distractor	Hrectangle	up	down	496
Test	2	23	Ilja	no	Small	distractor	Diamond	up	down	552
Test	2	24	Ilja	yes	Small	target	Hrectangle	down	down	3488
Test	3	1	Ilja	yes	Small	target	Vrectangle	down	down	444
Test	3	2	Ilja	no	Small	distractor	Hrectangle	up	down	506
Test	3	3	Ilja	yes	Small	target	Hexagon	down	down	375
Test	3	4	Ilja	no	Small	distractor	Hexagon	up	down	556
Test	3	5	Ilja	yes	Small	target	Square	down	down	390
Test	3	6	Ilja	no	Small	distractor	Diamond	up	down	362
Test	3	7	Ilja	yes	Small	target	Hrectangle	down	down	531
Test	3	8	Ilja	yes	Small	target	Cross	down	down	373
Test	3	9	Ilja	no	Small	distractor	Vrectangle	up	down	392
Test	3	10	Ilja	no	Small	distractor	Cross	up	down	893
Test	3	11	Ilja	no	Small	distractor	Square	up	down	396
Test	3	12	Ilja	yes	Small	target	Cross	down	down	437
Test	3	13	Ilja	yes	Small	target	Hexagon	down	down	387
Test	3	14	Ilja	yes	Small	target	Hrectangle	down	down	1043
Test	3	15	Ilja	yes	Small	target	Diamond	down	down	397
Test	3	16	Ilja	yes	Small	target	Square	down	down	426
Test	3	17	Ilja	no	Small	distractor	Cross	up	down	431
Test	3	18	Ilja	no	Small	distractor	Diamond	up	down	369
Test	3	19	Ilja	no	Small	distractor	Vrectangle	up	down	440
Test	3	20	Ilja	no	Small	distractor	Hexagon	up	down	396
Test	3	21	Ilja	no	Small	distractor	Hrectangle	up	down	501
Test	3	22	Ilja	no	Small	distractor	Square	up	down	423
Test	3	23	Ilja	no	Small	distractor	Vrectangle	down	up	692
Test	3	24	Ilja	yes	Small	target	Diamond	down	down	495
Test	4	1	Ilja	yes	Small	target	Hexagon	down	down	457
Test	4	2	Ilja	no	Small	distractor	Square	up	down	507
Test	4	3	Ilja	no	Small	distractor	Hexagon	up	down	560
Test	4	4	Ilja	no	Small	distractor	Vrectangle	up	down	198
Test	4	5	Ilja	no	Small	distractor	Cross	up	down	582
Test	4	6	Ilja	yes	Small	target	Hrectangle	down	down	503
Test	4	7	Ilja	yes	Small	target	Square	down	down	461
Test	4	8	Ilja	yes	Small	target	Vrectangle	down	down	1142
Test	4	9	Ilja	yes	Small	target	Cross	down	down	863
Test	4	10	Ilja	no	Small	distractor	Hrectangle	up	down	504
Test	4	11	Ilja	no	Small	distractor	Diamond	up	down	674
Test	4	12	Ilja	no	Small	distractor	Square	up	down	487
Test	4	13	Ilja	no	Small	distractor	Cross	up	down	537
Test	4	14	Ilja	yes	Small	target	Diamond	down	down	487
Test	4	15	Ilja	yes	Small	target	Vrectangle	down	down	551
Test	4	16	Ilja	yes	Small	target	Hexagon	down	down	642
Test	4	17	Ilja	yes	Small	target	Hrectangle	down	down	490
Test	4	18	Ilja	no	Small	distractor	Hrectangle	up	down	447
Test	4	19	Ilja	yes	Small	target	Square	down	down	506
Test	4	20	Ilja	no	Small	distractor	Diamond	up	down	463
Test	4	21	Ilja	yes	Small	target	Cross	down	down	616
Test	4	22	Ilja	no	Small	distractor	Hexagon	up	down	500
Test	4	23	Ilja	no	Small	distractor	Vrectangle	up	down	751
Test	4	24	Ilja	yes	Small	target	Cross	down	down	655
Test	1	1	Linus	no	Small	distractor	Cross	up	down	599
Test	1	2	Linus	no	Small	distractor	Square	up	down	572
Test	1	3	Linus	no	Small	distractor	Diamond	up	down	494
Test	1	4	Linus	yes	Small	target	Diamond	down	down	581
Test	1	5	Linus	yes	Small	target	Cross	down	down	607
Test	1	6	Linus	yes	Small	target	Square	down	down	586
Test	1	7	Linus	yes	Small	target	Vrectangle	up	up	1143
Test	1	8	Linus	no	Small	distractor	Hrectangle	down	up	545
Test	1	9	Linus	yes	Small	target	Hexagon	down	down	809
Test	1	10	Linus	yes	Small	target	Vrectangle	down	down	770
Test	1	11	Linus	no	Small	distractor	Hrectangle	up	down	600
Test	1	12	Linus	yes	Small	target	Hrectangle	down	down	755
Test	1	13	Linus	no	Small	distractor	Vrectangle	up	down	805
Test	1	14	Linus	yes	Small	target	Diamond	down	down	542
Test	1	15	Linus	no	Small	distractor	Vrectangle	down	up	854
Test	1	16	Linus	no	Small	distractor	Hrectangle	up	down	720
Test	1	17	Linus	no	Small	distractor	Diamond	up	down	578
Test	1	18	Linus	no	Small	distractor	Hexagon	down	up	502
Test	1	19	Linus	no	Small	distractor	Square	up	down	522
Test	1	20	Linus	no	Small	distractor	Cross	down	up	737
Test	1	21	Linus	no	Small	distractor	Hexagon	up	down	693
Test	1	22	Linus	no	Small	distractor	Square	down	up	548
Test	1	23	Linus	yes	Small	target	Cross	up	up	858
Test	1	24	Linus	no	Small	distractor	Cross	down	up	540
Test	2	1	Linus	no	Small	distractor	Hrectangle	up	down	521
Test	2	2	Linus	yes	Small	target	Hexagon	down	down	552
Test	2	3	Linus	no	Small	distractor	Diamond	up	down	558
Test	2	4	Linus	no	Small	distractor	Diamond	down	up	756
Test	2	5	Linus	yes	Small	target	Hrectangle	down	down	628
Test	2	6	Linus	no	Small	distractor	Square	down	up	508
Test	2	7	Linus	no	Small	distractor	Square	up	down	1209
Test	2	8	Linus	yes	Small	target	Cross	up	up	457
Test	2	9	Linus	yes	Small	target	Hexagon	up	up	495
Test	2	10	Linus	yes	Small	target	Vrectangle	up	up	587
Test	2	11	Linus	no	Small	distractor	Vrectangle	down	up	528
Test	2	12	Linus	no	Small	distractor	Square	down	up	921
Test	2	13	Linus	yes	Small	target	Cross	down	down	601
Test	2	14	Linus	no	Small	distractor	Hexagon	up	down	577
Test	2	15	Linus	yes	Small	target	Cross	up	up	522
Test	2	16	Linus	no	Small	distractor	Square	up	down	638
Test	2	17	Linus	yes	Small	target	Diamond	up	up	549
Test	2	18	Linus	no	Small	distractor	Diamond	down	up	434
Test	2	19	Linus	yes	Small	target	Hrectangle	down	down	587
Test	2	20	Linus	yes	Small	target	Hexagon	down	down	576
Test	2	21	Linus	no	Small	distractor	Vrectangle	down	up	476
Test	2	22	Linus	yes	Small	target	Vrectangle	up	up	437
Test	2	23	Linus	no	Small	distractor	Hrectangle	up	down	528
Test	2	24	Linus	yes	Small	target	Diamond	up	up	441
Test	1	1	Maja	yes	Small	target	Vrectangle	up	up	798
Test	1	2	Maja	no	Small	distractor	Hrectangle	up	down	653
Test	1	3	Maja	no	Small	distractor	Diamond	up	down	1100
Test	1	4	Maja	no	Small	distractor	Cross	up	down	805
Test	1	5	Maja	no	Small	distractor	Square	down	up	1395
Test	1	6	Maja	yes	Small	target	Square	up	up	965
Test	1	7	Maja	no	Small	distractor	Vrectangle	down	up	774
Test	1	8	Maja	no	Small	distractor	Hexagon	up	down	740
Test	1	9	Maja	no	Small	distractor	Hrectangle	down	up	536
Test	1	10	Maja	no	Small	distractor	Diamond	down	up	572
Test	1	11	Maja	no	Small	distractor	Hexagon	down	up	493
Test	1	12	Maja	no	Small	distractor	Square	down	up	776
Test	1	13	Maja	no	Small	distractor	Diamond	down	up	553
Test	1	14	Maja	no	Small	distractor	Cross	down	up	561
Test	1	15	Maja	no	Small	distractor	Square	up	down	812
Test	1	16	Maja	no	Small	distractor	Hrectangle	up	down	630
Test	1	17	Maja	no	Small	distractor	Hrectangle	down	up	599
Test	1	18	Maja	no	Small	distractor	Vrectangle	down	up	4704
Test	1	19	Maja	yes	Small	target	Cross	up	up	737
Test	1	20	Maja	yes	Small	target	Hexagon	up	up	874
Test	1	21	Maja	no	Small	distractor	Hexagon	down	up	566
Test	1	22	Maja	no	Small	distractor	Vrectangle	up	down	818
Test	1	23	Maja	no	Small	distractor	Diamond	up	down	910
Test	1	24	Maja	no	Small	distractor	Square	up	down	3843
SS	1	1	Mars	yes	Large	target	Cross	down	down	1211
SS	1	2	Mars	yes	Large	target	Vrectangle	up	up	955
SS	1	3	Mars	yes	Large	target	Vrectangle	down	down	807
SS	1	4	Mars	yes	Large	target	Diamond	down	down	736
SS	1	5	Mars	no	Large	distractor	Hrectangle	up	down	703
SS	1	6	Mars	yes	Large	target	Square	down	down	825
SS	1	7	Mars	no	Large	distractor	Cross	up	down	774
SS	1	8	Mars	yes	Large	target	Diamond	up	up	937
SS	1	9	Mars	yes	Large	target	Hexagon	up	up	875
SS	1	10	Mars	yes	Large	target	Hexagon	down	down	703
SS	1	11	Mars	yes	Large	target	Hrectangle	down	down	698
SS	1	12	Mars	yes	Large	target	Vrectangle	down	down	727
SS	1	13	Mars	yes	Large	target	Square	up	up	826
SS	1	14	Mars	yes	Large	target	Hexagon	down	down	648
SS	1	15	Mars	yes	Large	target	Cross	up	up	922
SS	1	16	Mars	yes	Large	target	Cross	down	down	659
SS	1	17	Mars	yes	Large	target	Hexagon	up	up	984
SS	1	18	Mars	yes	Large	target	Hrectangle	down	down	693
SS	1	19	Mars	yes	Large	target	Vrectangle	up	up	1009
SS	1	20	Mars	no	Large	distractor	Diamond	up	down	717
SS	1	21	Mars	yes	Large	target	Diamond	down	down	891
SS	1	22	Mars	yes	Large	target	Hrectangle	up	up	930
SS	1	23	Mars	yes	Large	target	Square	down	down	634
SS	1	24	Mars	yes	Large	target	Vrectangle	up	up	898
SS	1	25	Mars	yes	Large	target	Diamond	down	down	622
SS	1	26	Mars	yes	Large	target	Vrectangle	down	down	677
SS	1	27	Mars	yes	Large	distractor	Hexagon	up	down	667
SS	1	28	Mars	yes	Large	target	Square	up	up	992
SS	1	29	Mars	yes	Large	target	Hrectangle	down	down	808
SS	1	30	Mars	yes	Large	target	Cross	up	up	1042
SS	1	31	Mars	yes	Large	target	Square	down	down	683
SS	1	32	Mars	yes	Large	target	Hexagon	down	down	689
SS	1	33	Mars	yes	Large	distractor	Hrectangle	up	down	712
SS	1	34	Mars	yes	Large	target	Cross	down	down	1254
SS	1	35	Mars	yes	Large	target	Diamond	up	up	1049
SS	1	36	Mars	yes	Large	target	Diamond	down	down	775
SS	1	37	Mars	yes	Large	target	Hexagon	down	down	1338
SS	1	38	Mars	yes	Large	target	Square	up	up	1264
SS	1	39	Mars	yes	Large	distractor	Hexagon	up	down	707
SS	1	40	Mars	yes	Large	distractor	Hrectangle	up	down	681
SS	1	41	Mars	yes	Large	distractor	Cross	down	up	989
SS	1	42	Mars	yes	Large	distractor	Vrectangle	up	down	1132
SS	1	43	Mars	yes	Large	distractor	Diamond	up	down	723
SS	1	44	Mars	yes	Large	target	Hrectangle	down	down	683
SS	1	45	Mars	yes	Large	target	Square	down	down	773
SS	1	46	Mars	yes	Large	target	Vrectangle	down	down	1361
SS	1	47	Mars	yes	Large	distractor	Cross	up	down	700
SS	1	48	Mars	yes	Large	target	Cross	up	up	1115
SS	2	1	Mars	yes	Large	target	Square	down	down	1071
SS	2	2	Mars	yes	Large	target	Hrectangle	down	down	1068
SS	2	3	Mars	yes	Large	target	Cross	down	down	1404
SS	2	4	Mars	yes	Large	target	Hexagon	down	down	923
SS	2	5	Mars	yes	Large	target	Cross	up	up	934
SS	2	6	Mars	yes	Large	target	Vrectangle	up	up	887
SS	2	7	Mars	yes	Large	target	Diamond	up	up	1169
SS	2	8	Mars	yes	Large	target	Diamond	down	down	683
SS	2	9	Mars	yes	Large	target	Hrectangle	up	up	884
SS	2	10	Mars	yes	Large	target	Square	up	up	1002
SS	2	11	Mars	yes	Large	target	Vrectangle	down	down	790
SS	2	12	Mars	yes	Large	target	Square	down	down	823
SS	2	13	Mars	yes	Large	target	Cross	up	up	848
SS	2	14	Mars	yes	Large	target	Square	up	up	1582
SS	2	15	Mars	yes	Large	target	Hexagon	down	down	743
SS	2	16	Mars	yes	Large	target	Hrectangle	up	up	907
SS	2	17	Mars	yes	Large	target	Hexagon	up	up	1564
SS	2	18	Mars	yes	Large	target	Diamond	down	down	870
SS	2	19	Mars	yes	Large	target	Hrectangle	down	down	703
SS	2	20	Mars	yes	Large	target	Vrectangle	up	up	1034
SS	2	21	Mars	yes	Large	target	Vrectangle	down	down	722
SS	2	22	Mars	no	Large	distractor	Diamond	up	down	726
SS	2	23	Mars	yes	Large	target	Cross	down	down	829
SS	2	24	Mars	yes	Large	target	Hexagon	up	up	1177
SS	2	25	Mars	yes	Large	target	Vrectangle	down	down	745
SS	2	26	Mars	yes	Large	distractor	Cross	up	down	812
SS	2	27	Mars	yes	Large	distractor	Diamond	up	down	678
SS	2	28	Mars	yes	Large	target	Diamond	down	down	595
SS	2	29	Mars	yes	Large	distractor	Square	down	up	868
SS	2	30	Mars	yes	Large	target	Hrectangle	up	up	1074
SS	2	31	Mars	yes	Large	distractor	Square	up	down	705
SS	2	32	Mars	yes	Large	distractor	Vrectangle	up	down	732
SS	2	33	Mars	yes	Large	target	Hexagon	down	down	637
SS	2	34	Mars	yes	Large	target	Hrectangle	down	down	658
SS	2	35	Mars	yes	Large	target	Cross	down	down	698
SS	2	36	Mars	yes	Large	distractor	Hrectangle	up	down	606
SS	2	37	Mars	yes	Large	distractor	Cross	down	up	1087
SS	2	38	Mars	yes	Large	distractor	Diamond	up	down	699
SS	2	39	Mars	yes	Large	distractor	Vrectangle	up	down	612
SS	2	40	Mars	yes	Large	target	Square	down	down	658
SS	2	41	Mars	yes	Large	distractor	Hexagon	up	down	694
SS	2	42	Mars	yes	Large	target	Vrectangle	down	down	658
SS	2	43	Mars	yes	Large	target	Diamond	down	down	682
SS	2	44	Mars	yes	Large	target	Hexagon	down	down	677
SS	2	45	Mars	yes	Large	distractor	Cross	up	down	1387
SS	2	46	Mars	yes	Large	distractor	Square	up	down	822
SS	2	47	Mars	yes	Large	target	Hrectangle	down	down	702
SS	2	48	Mars	yes	Large	target	Diamond	down	down	727
SS	3	1	Mars	yes	Large	target	Diamond	down	down	801
SS	3	2	Mars	yes	Large	target	Vrectangle	down	down	3312
SS	3	3	Mars	no	Large	distractor	Hrectangle	up	down	2387
SS	3	4	Mars	no	Large	distractor	Square	up	down	640
SS	3	5	Mars	yes	Large	target	Square	down	down	629
SS	3	6	Mars	no	Large	distractor	Diamond	up	down	657
SS	3	7	Mars	yes	Large	target	Hexagon	down	down	604
SS	3	8	Mars	no	Large	distractor	Hexagon	up	down	773
SS	3	9	Mars	no	Large	distractor	Vrectangle	up	down	831
SS	3	10	Mars	no	Large	distractor	Cross	up	down	2287
SS	3	11	Mars	yes	Large	target	Hrectangle	down	down	629
SS	3	12	Mars	no	Large	distractor	Diamond	up	down	851
SS	3	13	Mars	no	Large	distractor	Hrectangle	up	down	732
SS	3	14	Mars	yes	Large	target	Diamond	down	down	622
SS	3	15	Mars	no	Large	distractor	Vrectangle	up	down	758
SS	3	16	Mars	yes	Large	target	Cross	down	down	695
SS	3	17	Mars	no	Large	distractor	Cross	up	down	648
SS	3	18	Mars	no	Large	distractor	Square	up	down	632
SS	3	19	Mars	yes	Large	target	Hexagon	down	down	652
SS	3	20	Mars	no	Large	distractor	Hexagon	up	down	636
SS	3	21	Mars	yes	Large	target	Hrectangle	down	down	631
SS	3	22	Mars	yes	Large	target	Vrectangle	down	down	868
SS	3	23	Mars	yes	Large	target	Square	down	down	1263
SS	3	24	Mars	no	Large	distractor	Diamond	up	down	742
SS	3	25	Mars	yes	Large	target	Hexagon	down	down	639
SS	3	26	Mars	yes	Large	distractor	Square	up	down	776
SS	3	27	Mars	yes	Large	target	Square	down	down	625
SS	3	28	Mars	yes	Large	distractor	Vrectangle	up	down	719
SS	3	29	Mars	yes	Large	distractor	Hrectangle	up	down	613
SS	3	30	Mars	yes	Large	target	Hrectangle	down	down	593
SS	3	31	Mars	yes	Large	target	Vrectangle	down	down	621
SS	3	32	Mars	yes	Large	distractor	Cross	up	down	595
SS	3	33	Mars	yes	Large	target	Diamond	down	down	1716
SS	3	34	Mars	yes	Large	distractor	Hexagon	up	down	665
SS	3	35	Mars	yes	Large	target	Cross	down	down	607
SS	3	36	Mars	yes	Large	distractor	Diamond	up	down	581
SS	3	37	Mars	yes	Large	distractor	Hrectangle	up	down	645
SS	3	38	Mars	yes	Large	target	Cross	down	down	547
SS	3	39	Mars	yes	Large	target	Hrectangle	down	down	607
SS	3	40	Mars	yes	Large	target	Hexagon	down	down	583
SS	3	41	Mars	yes	Large	target	Square	down	down	1030
SS	3	42	Mars	yes	Large	target	Vrectangle	down	down	824
SS	3	43	Mars	yes	Large	distractor	Vrectangle	up	down	612
SS	3	44	Mars	yes	Large	distractor	Square	up	down	542
SS	3	45	Mars	yes	Large	target	Diamond	down	down	569
SS	3	46	Mars	yes	Large	distractor	Hexagon	up	down	565
SS	3	47	Mars	yes	Large	distractor	Cross	up	down	618
SS	3	48	Mars	yes	Large	distractor	Hexagon	up	down	645
SS	4	1	Mars	no	Large	distractor	Vrectangle	up	down	1117
SS	4	2	Mars	yes	Large	target	Hexagon	up	up	968
SS	4	3	Mars	yes	Large	target	Diamond	down	down	702
SS	4	4	Mars	yes	Large	target	Square	down	down	642
SS	4	5	Mars	yes	Large	target	Vrectangle	down	down	955
SS	4	6	Mars	no	Large	distractor	Cross	up	down	713
SS	4	7	Mars	no	Large	distractor	Cross	down	up	323
SS	4	8	Mars	yes	Large	target	Hexagon	down	down	607
SS	4	9	Mars	yes	Large	target	Hrectangle	down	down	689
SS	4	10	Mars	no	Large	distractor	Diamond	up	down	657
SS	4	11	Mars	no	Large	distractor	Square	up	down	637
SS	4	12	Mars	yes	Large	target	Cross	down	down	627
SS	4	13	Mars	yes	Large	target	Square	up	up	922
SS	4	14	Mars	yes	Large	target	Square	down	down	703
SS	4	15	Mars	no	Large	distractor	Hexagon	up	down	767
SS	4	16	Mars	yes	Large	target	Vrectangle	up	up	449
SS	4	17	Mars	no	Large	distractor	Cross	up	down	797
SS	4	18	Mars	yes	Large	target	Diamond	down	down	642
SS	4	19	Mars	no	Large	distractor	Diamond	up	down	928
SS	4	20	Mars	yes	Large	target	Hrectangle	up	up	969
SS	4	21	Mars	yes	Large	target	Vrectangle	down	down	783
SS	4	22	Mars	yes	Large	target	Hexagon	down	down	642
SS	4	23	Mars	yes	Large	target	Hrectangle	down	down	703
SS	4	24	Mars	yes	Large	target	Cross	up	up	2144
SS	4	25	Mars	yes	Large	target	Cross	down	down	646
SS	4	26	Mars	yes	Large	target	Diamond	down	down	676
SS	4	27	Mars	yes	Large	distractor	Hrectangle	up	down	1273
SS	4	28	Mars	yes	Large	distractor	Diamond	up	down	627
SS	4	29	Mars	yes	Large	target	Vrectangle	down	down	713
SS	4	30	Mars	yes	Large	distractor	Square	up	down	1205
SS	4	31	Mars	yes	Large	target	Vrectangle	up	up	936
SS	4	32	Mars	yes	Large	target	Hrectangle	down	down	1222
SS	4	33	Mars	yes	Large	distractor	Hexagon	up	down	663
SS	4	34	Mars	yes	Large	distractor	Square	down	up	914
SS	4	35	Mars	yes	Large	target	Hexagon	down	down	668
SS	4	36	Mars	yes	Large	target	Vrectangle	down	down	656
SS	4	37	Mars	yes	Large	target	Hexagon	up	up	916
SS	4	38	Mars	yes	Large	target	Square	down	down	606
SS	4	39	Mars	yes	Large	target	Vrectangle	up	up	853
SS	4	40	Mars	yes	Large	target	Diamond	down	down	593
SS	4	41	Mars	yes	Large	distractor	Diamond	up	down	688
SS	4	42	Mars	yes	Large	target	Cross	down	down	698
SS	4	43	Mars	yes	Large	target	Hrectangle	down	down	1132
SS	4	44	Mars	yes	Large	distractor	Hrectangle	up	down	648
SS	4	45	Mars	yes	Large	distractor	Cross	up	down	1088
SS	4	46	Mars	yes	Large	distractor	Square	up	down	686
SS	4	47	Mars	yes	Large	distractor	Hexagon	down	up	1401
SS	4	48	Mars	yes	Large	distractor	Vrectangle	up	down	653
SS	5	1	Mars	yes	Large	target	Cross	down	down	756
SS	5	2	Mars	yes	Large	target	Vrectangle	up	up	1217
SS	5	3	Mars	yes	Large	target	Vrectangle	down	down	551
SS	5	4	Mars	yes	Large	target	Diamond	down	down	1807
SS	5	5	Mars	yes	Large	target	Hrectangle	up	up	1069
SS	5	6	Mars	yes	Large	target	Square	down	down	1475
SS	5	7	Mars	yes	Large	target	Cross	up	up	1445
SS	5	8	Mars	no	Large	distractor	Diamond	up	down	908
SS	5	9	Mars	yes	Large	target	Hexagon	up	up	1011
SS	5	10	Mars	yes	Large	target	Hexagon	down	down	754
SS	5	11	Mars	yes	Large	target	Hrectangle	down	down	712
SS	5	12	Mars	yes	Large	target	Vrectangle	down	down	709
SS	5	13	Mars	yes	Large	target	Square	up	up	830
SS	5	14	Mars	yes	Large	target	Hexagon	down	down	935
SS	5	15	Mars	yes	Large	target	Cross	up	up	857
SS	5	16	Mars	yes	Large	target	Cross	down	down	1116
SS	5	17	Mars	no	Large	distractor	Hexagon	up	down	613
SS	5	18	Mars	yes	Large	target	Hrectangle	down	down	612
SS	5	19	Mars	yes	Large	target	Vrectangle	up	up	833
SS	5	20	Mars	yes	Large	target	Diamond	up	up	826
SS	5	21	Mars	yes	Large	target	Diamond	down	down	645
SS	5	22	Mars	no	Large	distractor	Hrectangle	up	down	2519
SS	5	23	Mars	yes	Large	target	Square	down	down	671
SS	5	24	Mars	yes	Large	target	Vrectangle	up	up	1036
SS	5	25	Mars	yes	Large	target	Diamond	down	down	948
SS	5	26	Mars	yes	Large	target	Vrectangle	down	down	681
SS	5	27	Mars	yes	Large	distractor	Hexagon	up	down	653
SS	5	28	Mars	yes	Large	distractor	Square	up	down	593
SS	5	29	Mars	yes	Large	target	Hrectangle	down	down	898
SS	5	30	Mars	yes	Large	target	Cross	up	up	1170
SS	5	31	Mars	yes	Large	distractor	Square	down	up	902
SS	5	32	Mars	yes	Large	target	Hexagon	down	down	856
SS	5	33	Mars	yes	Large	target	Hrectangle	up	up	848
SS	5	34	Mars	yes	Large	target	Cross	down	down	714
SS	5	35	Mars	yes	Large	distractor	Diamond	up	down	1799
SS	5	36	Mars	yes	Large	target	Diamond	down	down	612
SS	5	37	Mars	yes	Large	target	Hexagon	down	down	673
SS	5	38	Mars	yes	Large	distractor	Square	up	down	688
SS	5	39	Mars	yes	Large	distractor	Hexagon	up	down	1057
SS	5	40	Mars	yes	Large	distractor	Hrectangle	up	down	685
SS	5	41	Mars	yes	Large	target	Cross	down	down	686
SS	5	42	Mars	yes	Large	distractor	Vrectangle	up	down	738
SS	5	43	Mars	yes	Large	distractor	Diamond	up	down	688
SS	5	44	Mars	yes	Large	target	Hrectangle	down	down	693
SS	5	45	Mars	yes	Large	target	Square	down	down	804
SS	5	46	Mars	yes	Large	distractor	Vrectangle	down	up	821
SS	5	47	Mars	yes	Large	target	Cross	up	up	969
SS	5	48	Mars	yes	Large	distractor	Cross	up	down	715
Test	1	1	Mars	yes	Large	target	Diamond	up	up	1637
Test	1	2	Mars	yes	Large	target	Hrectangle	up	up	1392
Test	1	3	Mars	no	Large	distractor	Vrectangle	down	up	1295
Test	1	4	Mars	yes	Large	target	Square	down	down	783
Test	1	5	Mars	yes	Large	target	Cross	up	up	960
Test	1	6	Mars	yes	Large	target	Square	up	up	799
Test	1	7	Mars	yes	Large	target	Hrectangle	down	down	758
Test	1	8	Mars	yes	Large	target	Diamond	down	down	329
Test	1	9	Mars	yes	Large	target	Vrectangle	up	up	2318
Test	1	10	Mars	no	Large	distractor	Cross	down	up	864
Test	1	11	Mars	yes	Large	target	Hexagon	down	down	908
Test	1	12	Mars	yes	Large	target	Vrectangle	up	up	1210
Test	1	13	Mars	yes	Large	target	Hexagon	up	up	1255
Test	1	14	Mars	yes	Large	target	Diamond	up	up	1101
Test	1	15	Mars	yes	Large	target	Vrectangle	down	down	996
Test	1	16	Mars	yes	Large	target	Hrectangle	up	up	447
Test	1	17	Mars	yes	Large	target	Hexagon	down	down	949
Test	1	18	Mars	yes	Large	target	Cross	down	down	640
Test	1	19	Mars	yes	Large	target	Cross	up	up	975
Test	1	20	Mars	yes	Large	target	Hrectangle	down	down	667
Test	1	21	Mars	yes	Large	target	Diamond	down	down	830
Test	1	22	Mars	yes	Large	target	Square	up	up	1011
Test	1	23	Mars	yes	Large	target	Square	down	down	668
Test	2	1	Mars	no	Large	distractor	Hexagon	down	up	638
Test	2	2	Mars	yes	Large	target	Diamond	up	up	1189
Test	2	3	Mars	yes	Large	target	Diamond	down	down	724
Test	2	4	Mars	yes	Large	target	Hrectangle	down	down	919
Test	2	5	Mars	no	Large	distractor	Square	down	up	1254
Test	2	6	Mars	yes	Large	target	Square	up	up	877
Test	2	7	Mars	yes	Large	target	Hrectangle	up	up	1084
Test	2	8	Mars	yes	Large	target	Vrectangle	up	up	1223
Test	2	9	Mars	yes	Large	target	Cross	down	down	849
Test	2	10	Mars	yes	Large	target	Hexagon	up	up	1025
Test	2	11	Mars	yes	Large	target	Cross	up	up	930
Test	2	12	Mars	yes	Large	target	Hexagon	up	up	887
Test	2	13	Mars	yes	Large	target	Hrectangle	up	up	1209
Test	2	14	Mars	yes	Large	target	Diamond	down	down	766
Test	2	15	Mars	yes	Large	target	Hrectangle	down	down	780
Test	2	16	Mars	yes	Large	target	Cross	down	down	870
Test	2	17	Mars	yes	Large	target	Diamond	up	up	1004
Test	2	18	Mars	yes	Large	target	Cross	up	up	1004
Test	2	19	Mars	yes	Large	target	Vrectangle	down	down	908
Test	2	20	Mars	yes	Large	target	Vrectangle	up	up	742
Test	2	21	Mars	yes	Large	target	Square	down	down	753
Test	2	22	Mars	yes	Large	target	Square	up	up	1085
Test	2	23	Mars	no	Large	distractor	Hexagon	down	up	1149
Test	2	24	Mars	yes	Large	target	Hrectangle	up	up	952
Test	2	24	Mars	yes	Large	target	Vrectangle	down	down	1390
Test	3	1	Mars	yes	Large	target	Hexagon	up	up	1068
Test	3	2	Mars	yes	Large	target	Square	up	up	1099
Test	3	3	Mars	yes	Large	target	Hrectangle	down	down	970
Test	3	4	Mars	yes	Large	target	Cross	up	up	1334
Test	3	5	Mars	yes	Large	target	Cross	down	down	734
Test	3	6	Mars	yes	Large	target	Diamond	up	up	1012
Test	3	7	Mars	yes	Large	target	Hexagon	down	down	1501
Test	3	8	Mars	no	Large	distractor	Vrectangle	down	up	1029
Test	3	9	Mars	yes	Large	target	Square	down	down	744
Test	3	10	Mars	yes	Large	target	Hrectangle	up	up	1034
Test	3	11	Mars	yes	Large	target	Vrectangle	up	up	1373
Test	3	12	Mars	yes	Large	target	Square	down	down	851
Test	3	13	Mars	yes	Large	target	Diamond	up	up	1454
Test	3	14	Mars	yes	Large	target	Cross	up	up	1048
Test	3	15	Mars	yes	Large	target	Square	up	up	1032
Test	3	16	Mars	yes	Large	target	Diamond	down	down	799
Test	3	17	Mars	yes	Large	target	Cross	down	down	746
Test	3	18	Mars	yes	Large	target	Hrectangle	down	down	738
Test	3	19	Mars	yes	Large	target	Hrectangle	up	up	1049
Test	3	20	Mars	yes	Large	target	Hexagon	up	up	832
Test	3	21	Mars	yes	Large	target	Hexagon	down	down	1214
Test	3	22	Mars	yes	Large	target	Vrectangle	up	up	891
Test	3	23	Mars	yes	Large	target	Vrectangle	down	down	657
Test	3	24	Mars	yes	Large	target	Hexagon	down	down	810
Test	4	1	Mars	yes	Large	target	Square	down	down	756
Test	4	2	Mars	yes	Large	target	Vrectangle	up	up	969
Test	4	3	Mars	yes	Large	target	Square	up	up	957
Test	4	4	Mars	yes	Large	target	Hrectangle	down	down	831
Test	4	5	Mars	yes	Large	target	Diamond	down	down	715
Test	4	6	Mars	yes	Large	target	Diamond	up	up	941
Test	4	7	Mars	yes	Large	target	Hrectangle	up	up	860
Test	4	8	Mars	yes	Large	target	Cross	up	up	979
Test	4	9	Mars	yes	Large	target	Cross	down	down	733
Test	4	10	Mars	yes	Large	target	Vrectangle	down	down	1223
Test	4	11	Mars	yes	Large	target	Hexagon	up	up	833
Test	4	12	Mars	yes	Large	target	Hexagon	down	down	855
Test	4	13	Mars	yes	Large	target	Cross	up	up	988
Test	4	14	Mars	no	Large	distractor	Vrectangle	up	down	1015
Test	4	15	Mars	yes	Large	target	Diamond	down	down	879
Test	4	16	Mars	yes	Large	target	Diamond	up	up	863
Test	4	17	Mars	yes	Large	target	Vrectangle	down	down	189
Test	4	18	Mars	yes	Large	target	Cross	down	down	829
Test	4	19	Mars	yes	Large	target	Square	down	down	1023
Test	4	20	Mars	yes	Large	target	Square	up	up	961
Test	4	21	Mars	yes	Large	target	Hexagon	up	up	1065
Test	4	22	Mars	yes	Large	target	Hrectangle	up	up	1027
Test	4	23	Mars	yes	Large	target	Hrectangle	down	down	877
Test	4	24	Mars	yes	Large	target	Diamond	down	down	892
Test	5	1	Mars	no	Large	distractor	Hexagon	down	up	703
Test	5	2	Mars	no	Large	distractor	Square	up	down	866
Test	5	3	Mars	yes	Large	target	Hrectangle	down	down	783
Test	5	4	Mars	yes	Large	target	Hexagon	up	up	795
Test	5	5	Mars	yes	Large	target	Hrectangle	up	up	984
Test	5	6	Mars	no	Large	distractor	Vrectangle	down	up	928
Test	5	7	Mars	yes	Large	target	Cross	up	up	850
Test	5	8	Mars	yes	Large	target	Diamond	up	up	834
Test	5	9	Mars	yes	Large	target	Cross	down	down	1380
Test	5	10	Mars	yes	Large	target	Square	down	down	1482
Test	5	11	Mars	yes	Large	target	Vrectangle	up	up	802
Test	5	12	Mars	yes	Large	target	Cross	up	up	852
Test	5	13	Mars	yes	Large	target	Hrectangle	down	down	1568
Test	5	14	Mars	yes	Large	target	Vrectangle	up	up	1070
Test	5	15	Mars	yes	Large	target	Cross	down	down	878
Test	5	16	Mars	yes	Large	target	Hexagon	down	down	786
Test	5	17	Mars	yes	Large	target	Vrectangle	down	down	877
Test	5	18	Mars	yes	Large	target	Square	up	up	900
Test	5	19	Mars	yes	Large	target	Diamond	up	up	970
Test	5	20	Mars	yes	Large	target	Diamond	down	down	1210
Test	5	21	Mars	yes	Large	target	Hexagon	up	up	834
Test	5	22	Mars	yes	Large	target	Hrectangle	up	up	987
Test	5	23	Mars	yes	Large	target	Square	down	down	1021
Test	5	24	Mars	yes	Large	target	Vrectangle	down	down	1646
Test	6	1	Mars	yes	Large	target	Hrectangle	down	down	820
Test	6	2	Mars	yes	Large	target	Hexagon	up	up	927
Test	6	3	Mars	yes	Large	target	Cross	down	down	858
Test	6	4	Mars	yes	Large	target	Square	up	up	920
Test	6	5	Mars	yes	Large	target	Diamond	up	up	854
Test	6	6	Mars	yes	Large	target	Square	down	down	758
Test	6	7	Mars	yes	Large	target	Hexagon	down	down	1000
Test	6	8	Mars	yes	Large	target	Cross	up	up	922
Test	6	9	Mars	yes	Large	target	Vrectangle	up	up	1078
Test	6	10	Mars	yes	Large	target	Hrectangle	up	up	1135
Test	6	11	Mars	yes	Large	target	Diamond	down	down	1231
Test	6	12	Mars	yes	Large	target	Hexagon	up	up	919
Test	6	13	Mars	yes	Large	target	Square	up	up	828
Test	6	14	Mars	no	Large	distractor	Diamond	down	up	974
Test	6	15	Mars	no	Large	distractor	Hrectangle	up	down	1079
Test	6	16	Mars	yes	Large	target	Diamond	up	up	870
Test	6	17	Mars	yes	Large	target	Cross	down	down	1795
Test	6	18	Mars	no	Large	distractor	Vrectangle	down	up	1003
Test	6	19	Mars	yes	Large	target	Cross	up	up	808
Test	6	20	Mars	yes	Large	target	Hexagon	down	down	702
Test	6	21	Mars	yes	Large	target	Vrectangle	up	up	1468
Test	6	22	Mars	yes	Large	target	Hrectangle	down	down	988
Test	6	23	Mars	yes	Large	target	Square	down	down	809
Test	6	24	Mars	yes	Large	target	Diamond	down	down	1003
Test	7	1	Mars	yes	Large	target	Square	up	up	954
Test	7	2	Mars	yes	Large	target	Diamond	up	up	931
Test	7	3	Mars	yes	Large	target	Cross	up	up	1129
Test	7	4	Mars	yes	Large	target	Cross	down	down	1696
Test	7	5	Mars	yes	Large	target	Hrectangle	down	down	996
Test	7	6	Mars	yes	Large	target	Vrectangle	up	up	1047
Test	7	7	Mars	yes	Large	target	Diamond	down	down	915
Test	7	8	Mars	yes	Large	target	Hrectangle	up	up	1014
Test	7	9	Mars	yes	Large	target	Square	down	down	1449
Test	7	10	Mars	yes	Large	target	Hexagon	up	up	1091
Test	7	11	Mars	yes	Large	target	Vrectangle	down	down	957
Test	7	12	Mars	yes	Large	target	Cross	up	up	951
Test	7	13	Mars	yes	Large	target	Hrectangle	up	up	1255
Test	7	14	Mars	yes	Large	target	Hexagon	up	up	1455
Test	7	15	Mars	yes	Large	target	Square	down	down	1476
Test	7	16	Mars	yes	Large	target	Vrectangle	down	down	1345
Test	7	17	Mars	yes	Large	target	Square	up	up	1055
Test	7	18	Mars	yes	Large	target	Vrectangle	up	up	1017
Test	7	19	Mars	yes	Large	target	Hrectangle	down	down	1221
Test	7	20	Mars	yes	Large	target	Hexagon	down	down	838
Test	7	21	Mars	yes	Large	target	Diamond	up	up	1049
Test	7	22	Mars	yes	Large	target	Diamond	down	down	1038
Test	7	23	Mars	no	Large	distractor	Cross	down	up	1022
Test	7	24	Mars	yes	Large	target	Square	down	down	1405
Test	8	1	Mars	yes	Large	target	Hrectangle	down	down	1049
Test	8	2	Mars	yes	Large	target	Cross	down	down	1354
Test	8	3	Mars	yes	Large	target	Hrectangle	up	up	1331
Test	8	4	Mars	yes	Large	target	Vrectangle	up	up	1074
Test	8	5	Mars	yes	Large	target	Diamond	down	down	831
Test	8	6	Mars	yes	Large	target	Hexagon	up	up	1075
Test	8	7	Mars	yes	Large	target	Vrectangle	down	down	1478
Test	8	8	Mars	yes	Large	target	Diamond	up	up	1185
Test	8	9	Mars	no	Large	distractor	Cross	up	down	1191
Test	8	10	Mars	yes	Large	target	Square	up	up	1000
Test	8	11	Mars	yes	Large	target	Hexagon	down	down	1887
Test	8	12	Mars	no	Large	distractor	Diamond	up	down	2766
Test	8	13	Mars	yes	Large	target	Cross	up	up	2462
Test	8	14	Mars	yes	Large	target	Vrectangle	up	up	1449
Test	8	15	Mars	yes	Large	target	Diamond	down	down	1333
Test	8	16	Mars	yes	Large	target	Hexagon	up	up	1063
Test	8	17	Mars	yes	Large	target	Square	up	up	905
Test	8	18	Mars	no	Large	distractor	Square	down	up	1067
Test	8	19	Mars	yes	Large	target	Hrectangle	down	down	1151
Test	8	20	Mars	yes	Large	target	Hrectangle	up	up	979
Test	8	21	Mars	yes	Large	target	Vrectangle	down	down	1376
Test	8	22	Mars	no	Large	distractor	Cross	down	up	931
Test	8	23	Mars	yes	Large	target	Hexagon	down	down	802
Test	8	24	Mars	yes	Large	target	Square	up	up	910
Test	9	1	Mars	no	Large	distractor	Hexagon	down	up	999
Test	9	2	Mars	yes	Large	target	Cross	up	up	941
Test	9	3	Mars	yes	Large	target	Hrectangle	down	down	1002
Test	9	4	Mars	yes	Large	target	Square	up	up	941
Test	9	5	Mars	yes	Large	target	Diamond	down	down	841
Test	9	6	Mars	yes	Large	target	Vrectangle	up	up	1320
Test	9	7	Mars	yes	Large	target	Square	down	down	1313
Test	9	8	Mars	yes	Large	target	Hrectangle	up	up	974
Test	9	9	Mars	yes	Large	target	Cross	down	down	1412
Test	9	10	Mars	yes	Large	target	Diamond	up	up	794
Test	9	11	Mars	yes	Large	target	Hexagon	up	up	947
Test	9	12	Mars	yes	Large	target	Vrectangle	up	up	947
Test	9	13	Mars	yes	Large	target	Vrectangle	down	down	1559
Test	9	14	Mars	yes	Large	target	Hrectangle	down	down	1283
Test	9	15	Mars	no	Large	distractor	Hrectangle	up	down	1211
Test	9	16	Mars	yes	Large	target	Hexagon	down	down	893
Test	9	17	Mars	no	Large	distractor	Square	down	up	876
Test	9	18	Mars	yes	Large	target	Square	up	up	915
Test	9	19	Mars	no	Large	distractor	Hexagon	up	down	1599
Test	9	20	Mars	yes	Large	target	Diamond	down	down	1072
Test	9	21	Mars	yes	Large	target	Diamond	up	up	1100
Test	9	22	Mars	yes	Large	target	Cross	down	down	1495
Test	9	23	Mars	yes	Large	target	Cross	up	up	1124
Test	9	24	Mars	no	Large	distractor	Cross	down	up	974
Test	10	1	Mars	yes	Large	target	Hexagon	down	down	1009
Test	10	2	Mars	yes	Large	target	Cross	up	up	914
Test	10	3	Mars	yes	Large	target	Vrectangle	up	up	1137
Test	10	4	Mars	yes	Large	target	Diamond	up	up	1215
Test	10	5	Mars	yes	Large	target	Hrectangle	up	up	979
Test	10	6	Mars	yes	Large	target	Square	up	up	970
Test	10	7	Mars	yes	Large	target	Vrectangle	down	down	1011
Test	10	8	Mars	yes	Large	target	Hrectangle	down	down	1209
Test	10	9	Mars	yes	Large	target	Square	down	down	1260
Test	10	10	Mars	yes	Large	target	Diamond	down	down	950
Test	10	11	Mars	yes	Large	target	Hexagon	up	up	892
Test	10	12	Mars	yes	Large	target	Cross	up	up	1011
Test	10	13	Mars	yes	Large	target	Hrectangle	down	down	1399
Test	10	14	Mars	yes	Large	target	Cross	down	down	1613
Test	10	15	Mars	yes	Large	target	Vrectangle	up	up	1025
Test	10	16	Mars	yes	Large	target	Diamond	down	down	1070
Test	10	17	Mars	yes	Large	target	Hexagon	down	down	1201
Test	10	18	Mars	yes	Large	target	Hrectangle	up	up	949
Test	10	19	Mars	yes	Large	target	Square	down	down	1701
Test	10	20	Mars	yes	Large	target	Hexagon	up	up	964
Test	10	21	Mars	yes	Large	target	Square	up	up	950
Test	10	22	Mars	yes	Large	target	Diamond	up	up	963
Test	10	23	Mars	yes	Large	target	Vrectangle	down	down	1044
Test	10	24	Mars	yes	Large	target	Cross	down	down	1486
Test	11	1	Mars	yes	Large	target	Hrectangle	up	up	1058
Test	11	2	Mars	no	Large	distractor	Hrectangle	down	up	12126
Test	11	3	Mars	yes	Large	target	Diamond	up	up	887
Test	11	4	Mars	yes	Large	target	Hexagon	up	up	1047
Test	11	5	Mars	yes	Large	target	Diamond	down	down	1707
Test	11	6	Mars	yes	Large	target	Square	down	down	1325
Test	11	7	Mars	yes	Large	target	Vrectangle	down	down	1435
Test	11	8	Mars	yes	Large	target	Square	up	up	1008
Test	11	9	Mars	yes	Large	target	Cross	down	down	1480
Test	11	10	Mars	yes	Large	target	Hexagon	down	down	1472
Test	11	11	Mars	yes	Large	target	Cross	up	up	1038
Test	11	12	Mars	yes	Large	target	Vrectangle	up	up	1070
Test	11	13	Mars	yes	Large	target	Square	up	up	918
Test	11	14	Mars	yes	Large	target	Square	down	down	1141
Test	11	15	Mars	yes	Large	target	Hexagon	down	down	863
Test	11	16	Mars	yes	Large	target	Hexagon	up	up	1027
Test	11	17	Mars	yes	Large	target	Diamond	up	up	1094
Test	11	18	Mars	yes	Large	target	Cross	down	down	1576
Test	11	19	Mars	yes	Large	target	Hrectangle	up	up	911
Test	11	20	Mars	yes	Large	target	Hrectangle	down	down	962
Test	11	21	Mars	yes	Large	target	Cross	up	up	949
Test	11	22	Mars	yes	Large	target	Diamond	down	down	1060
Test	11	23	Mars	yes	Large	target	Vrectangle	down	down	1253
Test	11	24	Mars	yes	Large	target	Vrectangle	up	up	874
Test	12	1	Mars	yes	Large	target	Diamond	up	up	1070
Test	12	2	Mars	yes	Large	target	Square	up	up	1016
Test	12	3	Mars	yes	Large	target	Cross	up	up	1118
Test	12	4	Mars	yes	Large	target	Hexagon	up	up	913
Test	12	5	Mars	yes	Large	target	Hrectangle	down	down	1382
Test	12	6	Mars	yes	Large	target	Hexagon	down	down	1154
Test	12	7	Mars	yes	Large	target	Hrectangle	up	up	1611
Test	12	8	Mars	yes	Large	target	Diamond	down	down	852
Test	12	9	Mars	yes	Large	target	Square	down	down	1645
Test	12	10	Mars	yes	Large	target	Cross	down	down	1512
Test	12	11	Mars	no	Large	distractor	Vrectangle	down	up	1022
Test	12	12	Mars	yes	Large	target	Cross	up	up	1060
Test	12	13	Mars	yes	Large	target	Diamond	down	down	1064
Test	12	14	Mars	no	Large	distractor	Vrectangle	down	up	1030
Test	12	15	Mars	yes	Large	target	Cross	down	down	915
Test	12	16	Mars	no	Large	distractor	Square	down	up	1178
Test	12	17	Mars	no	Large	distractor	Hrectangle	up	down	859
Test	12	18	Mars	yes	Large	target	Diamond	up	up	1002
Test	12	19	Mars	yes	Large	target	Hexagon	up	up	984
Test	12	20	Mars	yes	Large	target	Vrectangle	up	up	1179
Test	12	21	Mars	yes	Large	target	Square	up	up	832
Test	12	22	Mars	yes	Large	target	Hexagon	down	down	1063
Test	12	23	Mars	yes	Large	target	Hrectangle	down	down	888
Test	12	24	Mars	yes	Large	target	Hexagon	down	down	909
Test	13	1	Mars	yes	Large	target	Hrectangle	down	down	1305
Test	13	2	Mars	yes	Large	target	Vrectangle	down	down	1058
Test	13	3	Mars	yes	Large	target	Cross	down	down	1288
Test	13	4	Mars	yes	Large	target	Diamond	up	up	992
Test	13	5	Mars	yes	Large	target	Diamond	down	down	852
Test	13	6	Mars	yes	Large	target	Hrectangle	up	up	860
Test	13	7	Mars	yes	Large	target	Hexagon	up	up	944
Test	13	8	Mars	yes	Large	target	Square	up	up	947
Test	13	9	Mars	yes	Large	target	Vrectangle	up	up	929
Test	13	10	Mars	yes	Large	target	Cross	up	up	944
Test	13	11	Mars	yes	Large	target	Hexagon	down	down	833
Test	13	12	Mars	yes	Large	target	Vrectangle	up	up	1060
Test	13	13	Mars	yes	Large	target	Diamond	down	down	932
Test	13	14	Mars	yes	Large	target	Vrectangle	down	down	1631
Test	13	15	Mars	yes	Large	target	Hexagon	up	up	923
Test	13	16	Mars	yes	Large	target	Diamond	up	up	1098
Test	13	17	Mars	yes	Large	target	Square	down	down	1309
Test	13	18	Mars	no	Large	distractor	Cross	up	down	1412
Test	13	19	Mars	yes	Large	target	Hexagon	down	down	949
Test	13	20	Mars	yes	Large	target	Square	up	up	1006
Test	13	21	Mars	yes	Large	target	Hrectangle	up	up	1130
Test	13	22	Mars	yes	Large	target	Cross	down	down	913
Test	13	23	Mars	yes	Large	target	Hrectangle	down	down	930
Test	13	24	Mars	yes	Large	target	Hexagon	down	down	897
Test	14	1	Mars	yes	Large	target	Diamond	down	down	2468
Test	14	2	Mars	yes	Large	target	Square	down	down	1244
Test	14	3	Mars	yes	Large	target	Hrectangle	down	down	1759
Test	14	4	Mars	yes	Large	target	Hrectangle	up	up	1092
Test	14	5	Mars	yes	Large	target	Square	up	up	1627
Test	14	6	Mars	yes	Large	target	Cross	up	up	884
Test	14	7	Mars	yes	Large	target	Cross	down	down	977
Test	14	8	Mars	no	Large	distractor	Vrectangle	up	down	1388
Test	14	9	Mars	yes	Large	target	Diamond	up	up	924
Test	14	10	Mars	yes	Large	target	Vrectangle	down	down	916
Test	14	11	Mars	yes	Large	target	Hexagon	up	up	906
Test	14	12	Mars	yes	Large	target	Hexagon	down	down	896
Test	14	13	Mars	no	Large	distractor	Cross	down	up	961
Test	14	14	Mars	yes	Large	target	Square	down	down	1735
Test	14	15	Mars	yes	Large	target	Cross	up	up	2073
Test	14	16	Mars	yes	Large	target	Hrectangle	down	down	1181
Test	14	17	Mars	yes	Large	target	Hexagon	up	up	4157
Test	14	18	Mars	no	Large	distractor	Hrectangle	up	down	1248
Test	14	19	Mars	yes	Large	target	Square	up	up	874
Test	14	20	Mars	yes	Large	target	Vrectangle	down	down	1264
Test	14	21	Mars	yes	Large	target	Diamond	up	up	1058
Test	14	22	Mars	yes	Large	target	Diamond	down	down	928
Test	14	23	Mars	yes	Large	target	Vrectangle	up	up	958
Test	14	24	Mars	yes	Large	target	Hrectangle	up	up	929
Test	15	1	Mars	no	Large	distractor	Square	down	up	760
Test	15	2	Mars	yes	Large	target	Vrectangle	up	up	1983
Test	15	3	Mars	yes	Large	target	Hexagon	up	up	1125
Test	15	4	Mars	yes	Large	target	Diamond	up	up	1167
Test	15	5	Mars	yes	Large	target	Cross	up	up	1337
Test	15	6	Mars	yes	Large	target	Square	up	up	1028
Test	15	7	Mars	yes	Large	target	Diamond	down	down	1089
Test	15	8	Mars	yes	Large	target	Cross	down	down	1008
Test	15	9	Mars	yes	Large	target	Vrectangle	down	down	895
Test	15	10	Mars	yes	Large	target	Hexagon	down	down	1119
Test	15	11	Mars	yes	Large	target	Hrectangle	down	down	925
Test	15	12	Mars	no	Large	distractor	Hexagon	up	down	1134
Test	15	13	Mars	yes	Large	target	Hrectangle	down	down	1093
Test	15	14	Mars	yes	Large	target	Square	down	down	814
Test	15	15	Mars	yes	Large	target	Vrectangle	down	down	816
Test	15	16	Mars	yes	Large	target	Hexagon	down	down	896
Test	15	17	Mars	yes	Large	target	Diamond	down	down	822
Test	15	18	Mars	yes	Large	target	Cross	up	up	1570
Test	15	19	Mars	yes	Large	target	Vrectangle	up	up	1067
Test	15	20	Mars	yes	Large	target	Diamond	up	up	851
Test	15	21	Mars	yes	Large	target	Cross	down	down	766
Test	15	22	Mars	no	Large	distractor	Hrectangle	up	down	1264
Test	15	23	Mars	yes	Large	target	Square	up	up	874
Test	15	24	Mars	yes	Large	target	Hrectangle	down	down	773
Test	16	1	Mars	no	Large	distractor	Diamond	up	down	1420
Test	16	2	Mars	yes	Large	target	Diamond	down	down	1215
Test	16	3	Mars	yes	Large	target	Vrectangle	up	up	1043
Test	16	4	Mars	yes	Large	target	Cross	up	up	985
Test	16	5	Mars	yes	Large	target	Hrectangle	up	up	998
Test	16	6	Mars	yes	Large	target	Square	up	up	986
Test	16	7	Mars	yes	Large	target	Square	down	down	1154
Test	16	8	Mars	yes	Large	target	Vrectangle	down	down	829
Test	16	9	Mars	yes	Large	target	Hexagon	up	up	1011
Test	16	10	Mars	yes	Large	target	Hexagon	down	down	796
Test	16	11	Mars	yes	Large	target	Cross	down	down	806
Test	16	12	Mars	yes	Large	target	Vrectangle	up	up	1014
Test	16	13	Mars	yes	Large	target	Hrectangle	up	up	1005
Test	16	14	Mars	yes	Large	target	Diamond	down	down	2554
Test	16	15	Mars	yes	Large	target	Cross	down	down	863
Test	16	16	Mars	yes	Large	target	Square	down	down	1676
Test	16	17	Mars	yes	Large	target	Cross	up	up	999
Test	16	18	Mars	yes	Large	target	Square	up	up	893
Test	16	19	Mars	yes	Large	target	Hexagon	down	down	821
Test	16	20	Mars	yes	Large	target	Diamond	up	up	1063
Test	16	21	Mars	yes	Large	target	Hexagon	up	up	1007
Test	16	22	Mars	yes	Large	target	Vrectangle	down	down	724
Test	16	23	Mars	yes	Large	target	Hrectangle	down	down	821
Test	16	24	Mars	no	Large	distractor	Diamond	up	down	1409
Test	17	1	Mars	yes	Large	target	Hexagon	down	down	776
Test	17	2	Mars	yes	Large	target	Diamond	up	up	2308
Test	17	3	Mars	yes	Large	target	Cross	up	up	1028
Test	17	4	Mars	yes	Large	target	Hrectangle	up	up	1571
Test	17	5	Mars	yes	Large	target	Square	up	up	2148
Test	17	6	Mars	yes	Large	target	Hexagon	up	up	1126
Test	17	7	Mars	yes	Large	target	Cross	down	down	1038
Test	17	8	Mars	yes	Large	target	Diamond	down	down	798
Test	17	9	Mars	yes	Large	target	Vrectangle	down	down	787
Test	17	10	Mars	yes	Large	target	Square	down	down	833
Test	17	11	Mars	yes	Large	target	Vrectangle	up	up	973
Test	17	12	Mars	yes	Large	target	Vrectangle	down	down	3753
Test	17	13	Mars	yes	Large	target	Diamond	down	down	1476
Test	17	14	Mars	yes	Large	target	Square	up	up	1782
Test	17	15	Mars	no	Large	distractor	Diamond	up	down	894
Test	17	16	Mars	yes	Large	target	Hrectangle	down	down	778
Test	17	17	Mars	yes	Large	target	Square	down	down	1241
Test	17	18	Mars	yes	Large	target	Cross	up	up	908
Test	17	19	Mars	yes	Large	target	Vrectangle	up	up	884
Test	17	20	Mars	yes	Large	target	Hexagon	up	up	848
Test	17	21	Mars	yes	Large	target	Hrectangle	up	up	956
Test	17	22	Mars	yes	Large	target	Hexagon	down	down	806
Test	17	23	Mars	yes	Large	target	Cross	down	down	1217
Test	17	24	Mars	yes	Large	target	Square	up	up	1042
SS	1	1	Mila	yes	Small	target	Square	up	up	697
SS	1	2	Mila	yes	Small	target	Cross	up	up	582
SS	1	3	Mila	no	Small	distractor	Diamond	up	down	558
SS	1	4	Mila	yes	Small	target	Hrectangle	up	up	530
SS	1	5	Mila	no	Small	distractor	Hexagon	down	up	1667
SS	1	6	Mila	yes	Small	target	Diamond	down	down	523
SS	1	7	Mila	yes	Small	target	Square	down	down	833
SS	1	8	Mila	yes	Small	target	Vrectangle	up	up	651
SS	1	9	Mila	yes	Small	target	Cross	down	down	591
SS	1	10	Mila	yes	Small	target	Hexagon	up	up	575
SS	1	11	Mila	yes	Small	target	Vrectangle	down	down	612
SS	1	12	Mila	yes	Small	target	Vrectangle	down	down	560
SS	1	13	Mila	yes	Small	target	Hrectangle	down	down	1021
SS	1	14	Mila	yes	Small	target	Hexagon	up	up	567
SS	1	15	Mila	no	Small	distractor	Hexagon	down	up	510
SS	1	16	Mila	yes	Small	target	Cross	down	down	409
SS	1	17	Mila	yes	Small	target	Square	down	down	807
SS	1	18	Mila	yes	Small	target	Square	up	up	521
SS	1	19	Mila	yes	Small	target	Hrectangle	up	up	596
SS	1	20	Mila	yes	Small	target	Diamond	up	up	494
SS	1	21	Mila	yes	Small	target	Cross	up	up	623
SS	1	22	Mila	yes	Small	target	Vrectangle	up	up	613
SS	1	23	Mila	yes	Small	target	Diamond	down	down	584
SS	1	24	Mila	yes	Small	target	Hrectangle	up	up	601
SS	1	25	Mila	yes	Small	target	Vrectangle	up	up	621
SS	1	26	Mila	yes	Small	target	Hexagon	up	up	556
SS	1	27	Mila	yes	Small	distractor	Diamond	down	up	587
SS	1	28	Mila	yes	Small	distractor	Square	down	up	619
SS	1	29	Mila	yes	Small	target	Vrectangle	down	down	796
SS	1	30	Mila	yes	Small	target	Cross	up	up	497
SS	1	31	Mila	yes	Small	target	Cross	down	down	990
SS	1	32	Mila	yes	Small	distractor	Hexagon	down	up	510
SS	1	33	Mila	yes	Small	target	Hrectangle	down	down	785
SS	1	34	Mila	yes	Small	distractor	Diamond	up	down	531
SS	1	35	Mila	yes	Small	target	Square	up	up	516
SS	1	36	Mila	yes	Small	target	Cross	down	down	492
SS	1	37	Mila	yes	Small	target	Square	up	up	581
SS	1	38	Mila	yes	Small	target	Square	down	down	729
SS	1	39	Mila	yes	Small	target	Hexagon	up	up	486
SS	1	40	Mila	yes	Small	distractor	Vrectangle	up	down	737
SS	1	41	Mila	yes	Small	target	Cross	up	up	505
SS	1	42	Mila	yes	Small	target	Diamond	down	down	502
SS	1	43	Mila	yes	Small	distractor	Diamond	up	down	550
SS	1	44	Mila	yes	Small	distractor	Hrectangle	up	down	553
SS	1	45	Mila	yes	Small	target	Vrectangle	down	down	495
SS	1	46	Mila	yes	Small	distractor	Hexagon	down	up	595
SS	1	47	Mila	yes	Small	distractor	Hrectangle	down	up	432
SS	1	48	Mila	yes	Small	target	Cross	up	up	620
SS	2	1	Mila	yes	Small	target	Diamond	up	up	592
SS	2	2	Mila	yes	Small	target	Vrectangle	up	up	603
SS	2	3	Mila	yes	Small	target	Hexagon	up	up	617
SS	2	4	Mila	yes	Small	target	Diamond	down	down	436
SS	2	5	Mila	yes	Small	target	Square	up	up	509
SS	2	6	Mila	yes	Small	target	Hrectangle	down	down	929
SS	2	7	Mila	no	Small	distractor	Square	down	up	683
SS	2	8	Mila	no	Small	distractor	Hrectangle	up	down	472
SS	2	9	Mila	yes	Small	target	Vrectangle	down	down	501
SS	2	10	Mila	yes	Small	target	Cross	down	down	404
SS	2	11	Mila	no	Small	distractor	Hexagon	down	up	615
SS	2	12	Mila	yes	Small	target	Vrectangle	down	down	516
SS	2	13	Mila	no	Small	distractor	Square	down	up	589
SS	2	14	Mila	yes	Small	target	Cross	up	up	833
SS	2	15	Mila	yes	Small	target	Vrectangle	up	up	596
SS	2	16	Mila	yes	Small	target	Diamond	down	down	596
SS	2	17	Mila	yes	Small	target	Hexagon	up	up	571
SS	2	18	Mila	yes	Small	target	Hrectangle	up	up	618
SS	2	19	Mila	no	Small	distractor	Hrectangle	down	up	419
SS	2	20	Mila	yes	Small	target	Square	up	up	559
SS	2	21	Mila	yes	Small	target	Diamond	up	up	657
SS	2	22	Mila	yes	Small	target	Cross	down	down	658
SS	2	23	Mila	yes	Small	target	Hexagon	down	down	577
SS	2	24	Mila	yes	Small	target	Hrectangle	down	down	443
SS	2	25	Mila	yes	Small	distractor	Square	down	up	617
SS	2	26	Mila	yes	Small	target	Square	up	up	502
SS	2	27	Mila	yes	Small	target	Cross	up	up	553
SS	2	28	Mila	yes	Small	target	Diamond	up	up	549
SS	2	29	Mila	yes	Small	target	Hexagon	up	up	524
SS	2	30	Mila	yes	Small	distractor	Hexagon	down	up	491
SS	2	31	Mila	yes	Small	target	Hrectangle	up	up	575
SS	2	32	Mila	yes	Small	distractor	Vrectangle	down	up	698
SS	2	33	Mila	yes	Small	distractor	Diamond	down	up	572
SS	2	34	Mila	yes	Small	target	Cross	down	down	631
SS	2	35	Mila	yes	Small	target	Vrectangle	up	up	753
SS	2	36	Mila	yes	Small	distractor	Hexagon	down	up	583
SS	2	37	Mila	yes	Small	target	Square	up	up	451
SS	2	38	Mila	yes	Small	target	Cross	down	down	757
SS	2	39	Mila	yes	Small	target	Vrectangle	up	up	489
SS	2	40	Mila	yes	Small	target	Hexagon	up	up	513
SS	2	41	Mila	yes	Small	distractor	Square	down	up	576
SS	2	42	Mila	yes	Small	distractor	Cross	up	down	824
SS	2	43	Mila	yes	Small	distractor	Vrectangle	down	up	539
SS	2	44	Mila	yes	Small	distractor	Diamond	up	down	562
SS	2	45	Mila	yes	Small	distractor	Hrectangle	down	up	689
SS	2	46	Mila	yes	Small	distractor	Hrectangle	up	down	447
SS	2	47	Mila	yes	Small	distractor	Diamond	down	up	697
SS	2	48	Mila	yes	Small	target	Hrectangle	down	down	592
SS	3	1	Mila	no	Small	distractor	Square	down	up	522
SS	3	2	Mila	yes	Small	target	Hrectangle	down	down	556
SS	3	3	Mila	no	Small	distractor	Cross	down	up	463
SS	3	4	Mila	yes	Small	target	Hexagon	down	down	419
SS	3	5	Mila	yes	Small	target	Cross	up	up	618
SS	3	6	Mila	no	Small	distractor	Vrectangle	up	down	448
SS	3	7	Mila	no	Small	distractor	Diamond	up	down	486
SS	3	8	Mila	yes	Small	target	Diamond	down	down	437
SS	3	9	Mila	no	Small	distractor	Hrectangle	up	down	488
SS	3	10	Mila	yes	Small	target	Square	up	up	893
SS	3	11	Mila	yes	Small	target	Vrectangle	down	down	667
SS	3	12	Mila	no	Small	distractor	Square	down	up	562
SS	3	13	Mila	no	Small	distractor	Cross	up	down	1129
SS	3	14	Mila	yes	Small	target	Square	up	up	514
SS	3	15	Mila	yes	Small	target	Hexagon	down	down	569
SS	3	16	Mila	no	Small	distractor	Hrectangle	up	down	532
SS	3	17	Mila	yes	Small	target	Hexagon	up	up	511
SS	3	18	Mila	yes	Small	target	Diamond	down	down	542
SS	3	19	Mila	yes	Small	target	Hrectangle	down	down	691
SS	3	20	Mila	yes	Small	target	Vrectangle	up	up	718
SS	3	21	Mila	yes	Small	target	Vrectangle	down	down	768
SS	3	22	Mila	yes	Small	target	Diamond	up	up	546
SS	3	23	Mila	yes	Small	target	Cross	down	down	728
SS	3	24	Mila	yes	Small	target	Hexagon	up	up	517
SS	3	25	Mila	yes	Small	target	Vrectangle	down	down	777
SS	3	26	Mila	yes	Small	target	Cross	up	up	576
SS	3	27	Mila	yes	Small	distractor	Diamond	up	down	468
SS	3	28	Mila	yes	Small	target	Diamond	down	down	978
SS	3	29	Mila	yes	Small	distractor	Square	down	up	548
SS	3	30	Mila	yes	Small	target	Hrectangle	up	up	567
SS	3	31	Mila	yes	Small	target	Square	up	up	507
SS	3	32	Mila	yes	Small	distractor	Vrectangle	up	down	687
SS	3	33	Mila	yes	Small	distractor	Hexagon	down	up	551
SS	3	34	Mila	yes	Small	target	Hrectangle	down	down	489
SS	3	35	Mila	yes	Small	target	Cross	down	down	450
SS	3	36	Mila	yes	Small	distractor	Hrectangle	up	down	460
SS	3	37	Mila	yes	Small	target	Cross	down	down	462
SS	3	38	Mila	yes	Small	distractor	Diamond	up	down	491
SS	3	39	Mila	yes	Small	distractor	Vrectangle	up	down	455
SS	3	40	Mila	yes	Small	distractor	Square	down	up	427
SS	3	41	Mila	yes	Small	target	Hexagon	up	up	663
SS	3	42	Mila	yes	Small	target	Vrectangle	down	down	506
SS	3	43	Mila	yes	Small	target	Diamond	down	down	428
SS	3	44	Mila	yes	Small	distractor	Hexagon	down	up	556
SS	3	45	Mila	yes	Small	target	Cross	up	up	567
SS	3	46	Mila	yes	Small	target	Square	up	up	352
SS	3	47	Mila	yes	Small	target	Hrectangle	down	down	729
SS	3	48	Mila	yes	Small	distractor	Diamond	down	up	503
SS	4	1	Mila	no	Small	distractor	Hexagon	down	up	1172
SS	4	2	Mila	yes	Small	target	Vrectangle	up	up	688
SS	4	3	Mila	yes	Small	target	Diamond	up	up	647
SS	4	4	Mila	no	Small	distractor	Square	up	down	849
SS	4	5	Mila	yes	Small	target	Cross	up	up	667
SS	4	6	Mila	yes	Small	target	Hrectangle	down	down	556
SS	4	7	Mila	no	Small	distractor	Hrectangle	up	down	682
SS	4	8	Mila	yes	Small	target	Hexagon	up	up	682
SS	4	9	Mila	yes	Small	target	Cross	down	down	658
SS	4	10	Mila	yes	Small	target	Vrectangle	down	down	648
SS	4	11	Mila	no	Small	distractor	Square	down	up	1533
SS	4	12	Mila	yes	Small	target	Hexagon	up	up	660
SS	4	13	Mila	no	Small	distractor	Hexagon	down	up	473
SS	4	14	Mila	yes	Small	target	Vrectangle	down	down	683
SS	4	15	Mila	yes	Small	target	Square	up	up	628
SS	4	16	Mila	no	Small	distractor	Hrectangle	up	down	542
SS	4	17	Mila	yes	Small	target	Hrectangle	down	down	688
SS	4	18	Mila	yes	Small	target	Cross	up	up	672
SS	4	19	Mila	no	Small	distractor	Diamond	up	down	597
SS	4	20	Mila	yes	Small	target	Cross	down	down	586
SS	4	21	Mila	no	Small	distractor	Vrectangle	up	down	1130
SS	4	22	Mila	yes	Small	target	Square	down	down	635
SS	4	23	Mila	yes	Small	target	Diamond	down	down	597
SS	4	24	Mila	no	Small	distractor	Diamond	up	down	588
SS	4	25	Mila	yes	Small	target	Hexagon	up	up	694
SS	4	26	Mila	yes	Small	target	Square	up	up	661
SS	4	27	Mila	yes	Small	target	Hrectangle	up	up	754
SS	4	28	Mila	yes	Small	distractor	Hexagon	down	up	740
SS	4	29	Mila	yes	Small	distractor	Square	down	up	590
SS	4	30	Mila	yes	Small	distractor	Cross	up	down	636
SS	4	31	Mila	yes	Small	target	Vrectangle	down	down	642
SS	4	32	Mila	yes	Small	target	Hrectangle	down	down	455
SS	4	33	Mila	yes	Small	target	Diamond	down	down	536
SS	4	34	Mila	yes	Small	distractor	Cross	down	up	582
SS	4	35	Mila	yes	Small	distractor	Vrectangle	up	down	569
SS	4	36	Mila	yes	Small	distractor	Vrectangle	down	up	689
SS	4	37	Mila	yes	Small	target	Cross	up	up	538
SS	4	38	Mila	yes	Small	target	Hexagon	up	up	458
SS	4	39	Mila	yes	Small	target	Square	up	up	503
SS	4	40	Mila	yes	Small	target	Hrectangle	up	up	941
SS	4	41	Mila	yes	Small	distractor	Cross	down	up	576
SS	4	42	Mila	yes	Small	distractor	Vrectangle	up	down	562
SS	4	43	Mila	yes	Small	distractor	Hexagon	down	up	675
SS	4	44	Mila	yes	Small	distractor	Square	down	up	574
SS	4	45	Mila	yes	Small	distractor	Diamond	down	up	730
SS	4	46	Mila	yes	Small	distractor	Diamond	up	down	653
SS	4	47	Mila	yes	Small	target	Hrectangle	down	down	472
SS	4	48	Mila	yes	Small	target	Cross	down	down	690
SS	5	1	Mila	yes	Small	target	Hexagon	up	up	592
SS	5	2	Mila	yes	Small	target	Square	up	up	526
SS	5	3	Mila	no	Small	distractor	Hrectangle	up	down	567
SS	5	4	Mila	yes	Small	target	Hexagon	down	down	938
SS	5	5	Mila	no	Small	distractor	Square	down	up	732
SS	5	6	Mila	yes	Small	target	Cross	up	up	963
SS	5	7	Mila	yes	Small	target	Vrectangle	down	down	554
SS	5	8	Mila	yes	Small	target	Hrectangle	down	down	542
SS	5	9	Mila	yes	Small	target	Diamond	down	down	464
SS	5	10	Mila	no	Small	distractor	Cross	down	up	430
SS	5	11	Mila	no	Small	distractor	Vrectangle	up	down	391
SS	5	12	Mila	no	Small	distractor	Vrectangle	down	up	858
SS	5	13	Mila	yes	Small	target	Cross	up	up	883
SS	5	14	Mila	yes	Small	target	Hexagon	up	up	474
SS	5	15	Mila	yes	Small	target	Square	up	up	426
SS	5	16	Mila	yes	Small	target	Hrectangle	up	up	652
SS	5	17	Mila	no	Small	distractor	Cross	down	up	471
SS	5	18	Mila	yes	Small	target	Vrectangle	up	up	783
SS	5	19	Mila	no	Small	distractor	Hexagon	down	up	396
SS	5	20	Mila	no	Small	distractor	Square	down	up	1
SS	5	21	Mila	yes	Small	target	Diamond	down	down	868
SS	5	22	Mila	yes	Small	target	Diamond	up	up	617
SS	5	23	Mila	yes	Small	target	Hrectangle	down	down	622
SS	5	24	Mila	yes	Small	target	Cross	down	down	568
SS	5	25	Mila	yes	Small	target	Hrectangle	down	down	416
SS	5	26	Mila	yes	Small	target	Cross	up	up	618
SS	5	27	Mila	yes	Small	distractor	Square	down	up	493
SS	5	28	Mila	yes	Small	target	Hexagon	up	up	753
SS	5	29	Mila	yes	Small	distractor	Vrectangle	up	down	417
SS	5	30	Mila	yes	Small	distractor	Hrectangle	up	down	519
SS	5	31	Mila	yes	Small	target	Diamond	down	down	329
SS	5	32	Mila	yes	Small	target	Diamond	up	up	356
SS	5	33	Mila	yes	Small	distractor	Hexagon	down	up	515
SS	5	34	Mila	yes	Small	distractor	Vrectangle	down	up	0
SS	5	35	Mila	yes	Small	target	Square	up	up	683
SS	5	36	Mila	yes	Small	distractor	Vrectangle	up	down	623
SS	5	37	Mila	yes	Small	distractor	Hexagon	down	up	528
SS	5	38	Mila	yes	Small	target	Square	up	up	638
SS	5	39	Mila	yes	Small	target	Vrectangle	down	down	548
SS	5	40	Mila	yes	Small	distractor	Diamond	up	down	412
SS	5	41	Mila	yes	Small	target	Hexagon	up	up	470
SS	5	42	Mila	yes	Small	distractor	Square	down	up	540
SS	5	43	Mila	yes	Small	distractor	Hrectangle	up	down	436
SS	5	44	Mila	yes	Small	target	Diamond	down	down	442
SS	5	45	Mila	yes	Small	distractor	Cross	up	down	392
SS	5	46	Mila	yes	Small	target	Cross	down	down	502
SS	5	47	Mila	yes	Small	target	Hrectangle	down	down	416
SS	5	48	Mila	yes	Small	target	Square	up	up	1208
Test	1	1	Mila	yes	Small	target	Hrectangle	up	up	641
Test	1	2	Mila	no	Small	distractor	Square	up	down	663
Test	1	3	Mila	yes	Small	target	Vrectangle	down	down	694
Test	1	4	Mila	yes	Small	target	Hrectangle	down	down	435
Test	1	5	Mila	yes	Small	target	Diamond	down	down	536
Test	1	6	Mila	no	Small	distractor	Cross	up	down	492
Test	1	7	Mila	no	Small	distractor	Diamond	up	down	454
Test	1	8	Mila	yes	Small	target	Hexagon	down	down	593
Test	1	9	Mila	no	Small	distractor	Hexagon	up	down	542
Test	1	10	Mila	no	Small	distractor	Vrectangle	up	down	665
Test	1	11	Mila	yes	Small	target	Square	down	down	667
Test	1	12	Mila	yes	Small	target	Vrectangle	down	down	726
Test	1	13	Mila	yes	Small	target	Diamond	down	down	481
Test	1	14	Mila	no	Small	distractor	Vrectangle	up	down	490
Test	1	15	Mila	yes	Small	target	Hrectangle	down	down	562
Test	1	16	Mila	no	Small	distractor	Diamond	up	down	586
Test	1	17	Mila	no	Small	distractor	Cross	up	down	572
Test	1	18	Mila	no	Small	distractor	Hexagon	up	down	555
Test	1	19	Mila	yes	Small	target	Square	down	down	458
Test	1	20	Mila	yes	Small	target	Hexagon	down	down	563
Test	1	21	Mila	yes	Small	target	Cross	down	down	503
Test	1	22	Mila	no	Small	distractor	Hrectangle	up	down	565
Test	1	23	Mila	no	Small	distractor	Square	up	down	578
Test	1	24	Mila	yes	Small	target	Vrectangle	down	down	448
Test	2	1	Mila	no	Small	distractor	Diamond	down	up	989
Test	2	2	Mila	no	Small	distractor	Square	up	down	789
Test	2	3	Mila	yes	Small	target	Hexagon	down	down	392
Test	2	4	Mila	no	Small	distractor	Diamond	up	down	503
Test	2	5	Mila	yes	Small	target	Hrectangle	down	down	454
Test	2	6	Mila	no	Small	distractor	Vrectangle	up	down	507
Test	2	7	Mila	no	Small	distractor	Hrectangle	up	down	441
Test	2	8	Mila	no	Small	distractor	Hexagon	up	down	407
Test	2	9	Mila	no	Small	distractor	Cross	down	up	624
Test	2	10	Mila	no	Small	distractor	Cross	up	down	399
Test	2	11	Mila	yes	Small	target	Square	down	down	1106
Test	2	12	Mila	no	Small	distractor	Cross	up	down	577
Test	2	13	Mila	yes	Small	target	Hexagon	down	down	391
Test	2	14	Mila	yes	Small	target	Vrectangle	down	down	559
Test	2	15	Mila	yes	Small	target	Square	down	down	541
Test	2	16	Mila	yes	Small	target	Diamond	up	up	522
Test	2	17	Mila	no	Small	distractor	Hrectangle	up	down	850
Test	2	18	Mila	yes	Small	target	Hrectangle	down	down	505
Test	2	19	Mila	no	Small	distractor	Hexagon	up	down	752
Test	2	20	Mila	no	Small	distractor	Vrectangle	up	down	413
Test	2	21	Mila	yes	Small	target	Diamond	down	down	515
Test	2	22	Mila	no	Small	distractor	Square	up	down	1752
Test	2	23	Mila	yes	Small	target	Cross	down	down	1063
Test	2	24	Mila	no	Small	distractor	Hexagon	up	down	1006
Test	3	1	Mila	no	Small	distractor	Cross	up	down	882
Test	3	2	Mila	yes	Small	target	Square	down	down	748
Test	3	3	Mila	yes	Small	target	Vrectangle	down	down	522
Test	3	4	Mila	no	Small	distractor	Hexagon	up	down	575
Test	3	5	Mila	yes	Small	target	Cross	down	down	765
Test	3	6	Mila	yes	Small	target	Hrectangle	down	down	646
Test	3	7	Mila	yes	Small	target	Hexagon	down	down	436
Test	3	8	Mila	no	Small	distractor	Square	up	down	705
Test	3	9	Mila	no	Small	distractor	Vrectangle	up	down	666
Test	3	10	Mila	no	Small	distractor	Hrectangle	up	down	633
Test	3	11	Mila	no	Small	distractor	Diamond	up	down	546
Test	3	12	Mila	no	Small	distractor	Vrectangle	up	down	889
Test	3	13	Mila	no	Small	distractor	Diamond	up	down	485
Test	3	14	Mila	yes	Small	target	Hexagon	down	down	524
Test	3	15	Mila	yes	Small	target	Vrectangle	down	down	617
Test	3	16	Mila	yes	Small	target	Hrectangle	down	down	908
Test	3	17	Mila	yes	Small	target	Square	down	down	541
Test	3	18	Mila	no	Small	distractor	Hexagon	up	down	927
Test	3	19	Mila	yes	Small	target	Cross	down	down	599
Test	3	20	Mila	no	Small	distractor	Hrectangle	up	down	653
Test	3	21	Mila	no	Small	distractor	Square	up	down	784
Test	3	22	Mila	yes	Small	target	Diamond	down	down	577
Test	3	23	Mila	yes	Small	target	Cross	up	up	574
Test	3	24	Mila	no	Small	distractor	Square	up	down	537
Test	4	1	Mila	no	Small	distractor	Cross	up	down	362
Test	4	2	Mila	yes	Small	target	Square	down	down	514
Test	4	3	Mila	yes	Small	target	Vrectangle	down	down	440
Test	4	4	Mila	yes	Small	target	Cross	down	down	411
Test	4	5	Mila	no	Small	distractor	Hrectangle	up	down	552
Test	4	6	Mila	yes	Small	target	Hrectangle	down	down	452
Test	4	7	Mila	yes	Small	target	Hexagon	down	down	1008
Test	4	8	Mila	no	Small	distractor	Diamond	up	down	489
Test	4	9	Mila	no	Small	distractor	Hexagon	up	down	673
Test	4	10	Mila	no	Small	distractor	Vrectangle	up	down	639
Test	4	11	Mila	yes	Small	target	Diamond	down	down	579
Test	4	12	Mila	no	Small	distractor	Vrectangle	up	down	532
Test	4	13	Mila	yes	Small	target	Hrectangle	down	down	781
Test	4	14	Mila	no	Small	distractor	Hrectangle	up	down	447
Test	4	15	Mila	no	Small	distractor	Square	up	down	833
Test	4	16	Mila	yes	Small	target	Vrectangle	down	down	493
Test	4	17	Mila	yes	Small	target	Square	down	down	670
Test	4	18	Mila	yes	Small	target	Cross	down	down	818
Test	4	19	Mila	no	Small	distractor	Cross	up	down	1512
Test	4	20	Mila	no	Small	distractor	Hexagon	up	down	857
Test	4	21	Mila	yes	Small	target	Diamond	down	down	495
Test	4	22	Mila	yes	Small	target	Hexagon	down	down	442
Test	4	23	Mila	no	Small	distractor	Diamond	up	down	578
Test	4	24	Mila	yes	Small	target	Cross	down	down	767
Test	5	1	Mila	no	Small	distractor	Cross	up	down	499
Test	5	2	Mila	no	Small	distractor	Diamond	up	down	436
Test	5	3	Mila	no	Small	distractor	Hexagon	up	down	443
Test	5	4	Mila	yes	Small	target	Vrectangle	down	down	454
Test	5	5	Mila	yes	Small	target	Hexagon	down	down	473
Test	5	6	Mila	yes	Small	target	Diamond	down	down	456
Test	5	7	Mila	yes	Small	target	Square	up	up	822
Test	5	8	Mila	yes	Small	target	Cross	down	down	864
Test	5	9	Mila	yes	Small	target	Square	down	down	612
Test	5	10	Mila	no	Small	distractor	Hrectangle	up	down	497
Test	5	11	Mila	yes	Small	target	Hrectangle	down	down	689
Test	5	12	Mila	no	Small	distractor	Vrectangle	up	down	715
Test	5	13	Mila	no	Small	distractor	Cross	up	down	496
Test	5	14	Mila	yes	Small	target	Cross	down	down	554
Test	5	15	Mila	no	Small	distractor	Hexagon	up	down	664
Test	5	16	Mila	yes	Small	target	Vrectangle	down	down	524
Test	5	17	Mila	yes	Small	target	Hexagon	down	down	480
Test	5	18	Mila	yes	Small	target	Diamond	down	down	460
Test	5	19	Mila	no	Small	distractor	Square	up	down	742
Test	5	20	Mila	no	Small	distractor	Diamond	up	down	741
Test	5	21	Mila	no	Small	distractor	Hrectangle	up	down	546
Test	5	22	Mila	yes	Small	target	Square	down	down	735
Test	5	23	Mila	yes	Small	target	Hrectangle	down	down	360
Test	5	24	Mila	no	Small	distractor	Hexagon	up	down	460
Test	6	1	Mila	yes	Small	target	Diamond	down	down	1592
Test	6	2	Mila	no	Small	distractor	Vrectangle	up	down	547
Test	6	3	Mila	yes	Small	target	Hexagon	down	down	537
Test	6	4	Mila	yes	Small	target	Vrectangle	down	down	434
Test	6	5	Mila	no	Small	distractor	Square	up	down	491
Test	6	6	Mila	no	Small	distractor	Hrectangle	up	down	563
Test	6	7	Mila	no	Small	distractor	Cross	up	down	522
Test	6	8	Mila	yes	Small	target	Square	down	down	617
Test	6	9	Mila	yes	Small	target	Cross	down	down	568
Test	6	10	Mila	yes	Small	target	Diamond	up	up	1091
Test	6	11	Mila	yes	Small	target	Hrectangle	down	down	664
Test	6	12	Mila	yes	Small	target	Diamond	down	down	498
Test	6	13	Mila	yes	Small	target	Hrectangle	down	down	461
Test	6	14	Mila	no	Small	distractor	Hexagon	up	down	671
Test	6	15	Mila	yes	Small	target	Cross	down	down	636
Test	6	16	Mila	yes	Small	target	Square	down	down	729
Test	6	17	Mila	no	Small	distractor	Square	up	down	768
Test	6	18	Mila	no	Small	distractor	Hrectangle	up	down	609
Test	6	19	Mila	yes	Small	target	Vrectangle	down	down	500
Test	6	20	Mila	no	Small	distractor	Diamond	up	down	751
Test	6	21	Mila	no	Small	distractor	Vrectangle	up	down	480
Test	6	22	Mila	no	Small	distractor	Cross	up	down	527
Test	6	23	Mila	yes	Small	target	Hexagon	down	down	627
Test	6	24	Mila	no	Small	distractor	Hrectangle	up	down	425
Test	7	1	Mila	yes	Small	target	Cross	up	up	786
Test	7	2	Mila	yes	Small	target	Square	down	down	678
Test	7	3	Mila	no	Small	distractor	Hrectangle	up	down	692
Test	7	4	Mila	no	Small	distractor	Square	up	down	711
Test	7	5	Mila	yes	Small	target	Cross	down	down	759
Test	7	6	Mila	no	Small	distractor	Diamond	up	down	556
Test	7	7	Mila	yes	Small	target	Hrectangle	down	down	573
Test	7	8	Mila	yes	Small	target	Hexagon	down	down	528
Test	7	9	Mila	no	Small	distractor	Vrectangle	up	down	868
Test	7	10	Mila	yes	Small	target	Vrectangle	down	down	507
Test	7	11	Mila	no	Small	distractor	Hexagon	up	down	476
Test	7	12	Mila	no	Small	distractor	Vrectangle	up	down	499
Test	7	13	Mila	no	Small	distractor	Diamond	up	down	492
Test	7	14	Mila	no	Small	distractor	Hexagon	up	down	656
Test	7	15	Mila	no	Small	distractor	Hrectangle	up	down	577
Test	7	16	Mila	yes	Small	target	Hexagon	down	down	437
Test	7	17	Mila	yes	Small	target	Hrectangle	down	down	794
Test	7	18	Mila	yes	Small	target	Cross	up	up	936
Test	7	19	Mila	yes	Small	target	Cross	down	down	672
Test	7	20	Mila	yes	Small	target	Square	down	down	397
Test	7	21	Mila	yes	Small	target	Vrectangle	down	down	723
Test	7	22	Mila	yes	Small	target	Diamond	down	down	623
Test	7	23	Mila	no	Small	distractor	Square	up	down	461
Test	7	24	Mila	no	Small	distractor	Cross	up	down	500
Test	8	1	Mila	no	Small	distractor	Vrectangle	up	down	486
Test	8	2	Mila	yes	Small	target	Hrectangle	down	down	451
Test	8	3	Mila	yes	Small	target	Square	down	down	585
Test	8	4	Mila	yes	Small	target	Hexagon	down	down	507
Test	8	5	Mila	yes	Small	target	Diamond	down	down	698
Test	8	6	Mila	yes	Small	target	Cross	down	down	684
Test	8	7	Mila	no	Small	distractor	Square	up	down	665
Test	8	8	Mila	yes	Small	target	Vrectangle	down	down	517
Test	8	9	Mila	no	Small	distractor	Diamond	up	down	526
Test	8	10	Mila	no	Small	distractor	Hexagon	up	down	540
Test	8	11	Mila	no	Small	distractor	Hrectangle	up	down	588
Test	8	12	Mila	yes	Small	target	Hexagon	up	up	873
Test	8	13	Mila	yes	Small	target	Diamond	up	up	581
Test	8	14	Mila	no	Small	distractor	Cross	up	down	442
Test	8	15	Mila	no	Small	distractor	Cross	down	up	829
Test	8	16	Mila	no	Small	distractor	Hrectangle	down	up	1169
Test	8	17	Mila	yes	Small	target	Square	up	up	703
Test	8	18	Mila	no	Small	distractor	Vrectangle	down	up	597
Test	8	19	Mila	yes	Small	target	Hexagon	down	down	535
Test	8	20	Mila	no	Small	distractor	Hrectangle	up	down	610
Test	8	21	Mila	yes	Small	target	Square	down	down	582
Test	8	22	Mila	no	Small	distractor	Diamond	down	up	983
Test	8	23	Mila	no	Small	distractor	Vrectangle	up	down	640
Test	8	24	Mila	yes	Small	target	Hexagon	down	down	536
Test	9	1	Mila	yes	Small	target	Cross	up	up	670
Test	9	2	Mila	yes	Small	target	Square	down	down	576
Test	9	3	Mila	yes	Small	target	Square	up	up	706
Test	9	4	Mila	yes	Small	target	Hrectangle	down	down	588
Test	9	5	Mila	yes	Small	target	Vrectangle	up	up	662
Test	9	6	Mila	no	Small	distractor	Hexagon	down	up	670
Test	9	7	Mila	no	Small	distractor	Diamond	up	down	532
Test	9	8	Mila	yes	Small	target	Diamond	down	down	596
Test	9	9	Mila	yes	Small	target	Hexagon	up	up	590
Test	9	10	Mila	no	Small	distractor	Vrectangle	down	up	595
Test	9	11	Mila	no	Small	distractor	Hrectangle	up	down	560
Test	9	12	Mila	no	Small	distractor	Hexagon	up	down	547
Test	9	13	Mila	yes	Small	target	Cross	up	up	827
Test	9	14	Mila	yes	Small	target	Cross	down	down	524
Test	9	15	Mila	no	Small	distractor	Square	down	up	627
Test	9	16	Mila	yes	Small	target	Diamond	up	up	771
Test	9	17	Mila	yes	Small	target	Square	up	up	855
Test	9	18	Mila	no	Small	distractor	Hexagon	down	up	455
Test	9	19	Mila	yes	Small	target	Hrectangle	down	down	529
Test	9	20	Mila	yes	Small	target	Diamond	down	down	418
Test	9	21	Mila	yes	Small	target	Vrectangle	down	down	494
Test	9	22	Mila	no	Small	distractor	Vrectangle	up	down	502
Test	9	23	Mila	no	Small	distractor	Hrectangle	up	down	432
Test	9	24	Mila	no	Small	distractor	Vrectangle	up	down	594
Test	10	1	Mila	yes	Small	target	Square	up	up	565
Test	10	2	Mila	no	Small	distractor	Hexagon	down	up	621
Test	10	3	Mila	yes	Small	target	Diamond	down	down	706
Test	10	4	Mila	yes	Small	target	Square	down	down	732
Test	10	5	Mila	yes	Small	target	Hexagon	up	up	541
Test	10	6	Mila	yes	Small	target	Diamond	up	up	553
Test	10	7	Mila	yes	Small	target	Cross	up	up	490
Test	10	8	Mila	yes	Small	target	Hrectangle	up	up	469
Test	10	9	Mila	yes	Small	target	Vrectangle	down	down	441
Test	10	10	Mila	yes	Small	target	Cross	down	down	637
Test	10	11	Mila	no	Small	distractor	Hrectangle	down	up	607
Test	10	12	Mila	yes	Small	target	Hexagon	down	down	857
Test	10	13	Mila	yes	Small	target	Cross	down	down	428
Test	10	14	Mila	yes	Small	target	Diamond	down	down	663
Test	10	15	Mila	no	Small	distractor	Diamond	up	down	485
Test	10	16	Mila	no	Small	distractor	Hexagon	up	down	467
Test	10	17	Mila	yes	Small	target	Square	down	down	491
Test	10	18	Mila	yes	Small	target	Square	up	up	847
Test	10	19	Mila	no	Small	distractor	Hrectangle	down	up	557
Test	10	20	Mila	no	Small	distractor	Vrectangle	down	up	721
Test	10	21	Mila	yes	Small	target	Cross	up	up	716
Test	10	22	Mila	yes	Small	target	Hrectangle	up	up	682
Test	10	23	Mila	yes	Small	target	Vrectangle	up	up	637
Test	10	24	Mila	yes	Small	target	Hexagon	up	up	475
Test	11	1	Mila	no	Small	distractor	Vrectangle	down	up	549
Test	11	2	Mila	yes	Small	target	Square	up	up	714
Test	11	3	Mila	no	Small	distractor	Hrectangle	up	down	572
Test	11	4	Mila	yes	Small	target	Square	down	down	665
Test	11	5	Mila	yes	Small	target	Hexagon	up	up	732
Test	11	6	Mila	yes	Small	target	Hrectangle	down	down	451
Test	11	7	Mila	yes	Small	target	Cross	up	up	614
Test	11	8	Mila	yes	Small	target	Diamond	down	down	679
Test	11	9	Mila	yes	Small	target	Vrectangle	up	up	693
Test	11	10	Mila	no	Small	distractor	Cross	down	up	506
Test	11	11	Mila	yes	Small	target	Diamond	up	up	552
Test	11	12	Mila	yes	Small	target	Hexagon	up	up	638
Test	11	13	Mila	yes	Small	target	Cross	up	up	571
Test	11	14	Mila	yes	Small	target	Square	up	up	596
Test	11	15	Mila	no	Small	distractor	Hexagon	down	up	457
Test	11	16	Mila	no	Small	distractor	Vrectangle	down	up	629
Test	11	17	Mila	yes	Small	target	Vrectangle	up	up	524
Test	11	18	Mila	no	Small	distractor	Hrectangle	down	up	522
Test	11	19	Mila	yes	Small	target	Cross	down	down	465
Test	11	20	Mila	yes	Small	target	Square	down	down	705
Test	11	21	Mila	yes	Small	target	Diamond	up	up	502
Test	11	22	Mila	yes	Small	target	Diamond	down	down	405
Test	11	23	Mila	yes	Small	target	Hrectangle	up	up	578
Test	11	24	Mila	no	Small	distractor	Square	down	up	563
Test	12	1	Mila	no	Small	distractor	Vrectangle	down	up	604
Test	12	2	Mila	no	Small	distractor	Cross	up	down	557
Test	12	3	Mila	no	Small	distractor	Cross	down	up	1059
Test	12	4	Mila	no	Small	distractor	Hrectangle	up	down	617
Test	12	5	Mila	yes	Small	target	Square	up	up	586
Test	12	6	Mila	yes	Small	target	Hexagon	up	up	635
Test	12	7	Mila	no	Small	distractor	Hexagon	down	up	577
Test	12	8	Mila	no	Small	distractor	Diamond	up	down	611
Test	12	9	Mila	no	Small	distractor	Diamond	down	up	732
Test	12	10	Mila	yes	Small	target	Vrectangle	up	up	619
Test	12	11	Mila	no	Small	distractor	Hrectangle	down	up	499
Test	12	12	Mila	yes	Small	target	Vrectangle	up	up	589
Test	12	13	Mila	no	Small	distractor	Vrectangle	down	up	426
Test	12	14	Mila	yes	Small	target	Hrectangle	up	up	576
Test	12	15	Mila	no	Small	distractor	Cross	down	up	470
Test	12	16	Mila	yes	Small	target	Diamond	up	up	556
Test	12	17	Mila	yes	Small	target	Cross	up	up	481
Test	12	18	Mila	yes	Small	target	Hrectangle	down	down	2003
Test	12	19	Mila	no	Small	distractor	Hexagon	down	up	728
Test	12	20	Mila	no	Small	distractor	Square	down	up	790
Test	12	21	Mila	no	Small	distractor	Diamond	down	up	759
Test	12	22	Mila	yes	Small	target	Square	up	up	966
Test	12	23	Mila	no	Small	distractor	Hexagon	up	down	1309
Test	12	24	Mila	yes	Small	target	Cross	down	down	371
Test	13	1	Mila	yes	Small	target	Square	up	up	619
Test	13	2	Mila	yes	Small	target	Hexagon	up	up	541
Test	13	3	Mila	yes	Small	target	Hrectangle	up	up	572
Test	13	4	Mila	yes	Small	target	Diamond	up	up	486
Test	13	5	Mila	no	Small	distractor	Square	down	up	584
Test	13	6	Mila	yes	Small	target	Cross	up	up	579
Test	13	7	Mila	no	Small	distractor	Diamond	down	up	513
Test	13	8	Mila	no	Small	distractor	Cross	down	up	554
Test	13	9	Mila	yes	Small	target	Hexagon	down	down	873
Test	13	10	Mila	yes	Small	target	Vrectangle	up	up	492
Test	13	11	Mila	no	Small	distractor	Vrectangle	down	up	591
Test	13	12	Mila	no	Small	distractor	Hrectangle	up	down	698
Test	13	13	Mila	yes	Small	target	Hrectangle	down	down	514
Test	13	14	Mila	yes	Small	target	Cross	up	up	658
Test	13	15	Mila	yes	Small	target	Diamond	up	up	616
Test	13	16	Mila	no	Small	distractor	Cross	down	up	545
Test	13	17	Mila	yes	Small	target	Square	up	up	1189
Test	13	18	Mila	no	Small	distractor	Vrectangle	down	up	723
Test	13	19	Mila	yes	Small	target	Diamond	down	down	730
Test	13	20	Mila	no	Small	distractor	Square	down	up	1073
Test	13	21	Mila	no	Small	distractor	Hexagon	up	down	342
Test	13	22	Mila	yes	Small	target	Vrectangle	up	up	547
Test	13	23	Mila	yes	Small	target	Hexagon	down	down	987
Test	13	24	Mila	no	Small	distractor	Diamond	down	up	541
Test	14	1	Mila	no	Small	distractor	Hrectangle	up	down	695
Test	14	2	Mila	yes	Small	target	Vrectangle	up	up	710
Test	14	3	Mila	no	Small	distractor	Square	down	up	1233
Test	14	4	Mila	yes	Small	target	Cross	up	up	1183
Test	14	5	Mila	no	Small	distractor	Cross	down	up	781
Test	14	6	Mila	yes	Small	target	Vrectangle	down	down	855
Test	14	7	Mila	yes	Small	target	Hrectangle	down	down	580
Test	14	8	Mila	yes	Small	target	Diamond	up	up	563
Test	14	9	Mila	yes	Small	target	Hexagon	up	up	487
Test	14	10	Mila	yes	Small	target	Square	up	up	879
Test	14	11	Mila	no	Small	distractor	Hexagon	down	up	598
Test	14	12	Mila	yes	Small	target	Hexagon	up	up	547
Test	14	13	Mila	no	Small	distractor	Cross	down	up	581
Test	14	14	Mila	yes	Small	target	Hexagon	down	down	802
Test	14	15	Mila	yes	Small	target	Vrectangle	down	down	898
Test	14	16	Mila	yes	Small	target	Cross	up	up	642
Test	14	17	Mila	yes	Small	target	Hrectangle	down	down	486
Test	14	18	Mila	yes	Small	target	Diamond	down	down	517
Test	14	19	Mila	yes	Small	target	Square	up	up	683
Test	14	20	Mila	yes	Small	target	Hrectangle	up	up	622
Test	14	21	Mila	yes	Small	target	Diamond	up	up	1214
Test	14	22	Mila	no	Small	distractor	Square	down	up	690
Test	14	23	Mila	yes	Small	target	Vrectangle	up	up	1018
Test	14	24	Mila	yes	Small	target	Vrectangle	up	up	646
Test	15	1	Mila	yes	Small	target	Hrectangle	down	down	825
Test	15	2	Mila	no	Small	distractor	Hexagon	down	up	796
Test	15	3	Mila	yes	Small	target	Square	up	up	777
Test	15	4	Mila	yes	Small	target	Cross	up	up	643
Test	15	5	Mila	no	Small	distractor	Cross	down	up	550
Test	15	6	Mila	yes	Small	target	Vrectangle	up	up	586
Test	15	7	Mila	yes	Small	target	Hrectangle	up	up	543
Test	15	8	Mila	no	Small	distractor	Square	down	up	730
Test	15	9	Mila	yes	Small	target	Vrectangle	down	down	699
Test	15	10	Mila	yes	Small	target	Hexagon	up	up	674
Test	15	11	Mila	yes	Small	target	Diamond	up	up	1006
Test	15	12	Mila	yes	Small	target	Square	up	up	616
Test	15	13	Mila	yes	Small	target	Cross	down	down	928
Test	15	14	Mila	yes	Small	target	Diamond	up	up	662
Test	15	15	Mila	yes	Small	target	Hrectangle	down	down	693
Test	15	16	Mila	yes	Small	target	Hexagon	up	up	608
Test	15	17	Mila	yes	Small	target	Hexagon	down	down	478
Test	15	18	Mila	yes	Small	target	Vrectangle	up	up	1025
Test	15	19	Mila	yes	Small	target	Cross	up	up	541
Test	15	20	Mila	yes	Small	target	Diamond	down	down	525
Test	15	21	Mila	yes	Small	target	Hrectangle	up	up	531
Test	15	22	Mila	no	Small	distractor	Square	down	up	641
Test	15	23	Mila	yes	Small	target	Vrectangle	down	down	468
Test	15	24	Mila	yes	Small	target	Vrectangle	down	down	550
Test	16	1	Mila	yes	Small	target	Hrectangle	down	down	576
Test	16	2	Mila	no	Small	distractor	Square	down	up	709
Test	16	3	Mila	yes	Small	target	Hexagon	down	down	466
Test	16	4	Mila	yes	Small	target	Hexagon	up	up	547
Test	16	5	Mila	yes	Small	target	Diamond	down	down	658
Test	16	6	Mila	no	Small	distractor	Diamond	up	down	539
Test	16	7	Mila	yes	Small	target	Cross	down	down	608
Test	16	8	Mila	no	Small	distractor	Vrectangle	up	down	583
Test	16	9	Mila	yes	Small	target	Square	up	up	747
Test	16	10	Mila	yes	Small	target	Cross	up	up	563
Test	16	11	Mila	yes	Small	target	Hrectangle	up	up	512
Test	16	12	Mila	yes	Small	target	Hrectangle	up	up	1074
Test	16	13	Mila	no	Small	distractor	Vrectangle	down	up	474
Test	16	14	Mila	yes	Small	target	Diamond	up	up	603
Test	16	15	Mila	yes	Small	target	Square	down	down	977
Test	16	16	Mila	yes	Small	target	Hrectangle	down	down	756
Test	16	17	Mila	yes	Small	target	Hexagon	up	up	445
Test	16	18	Mila	yes	Small	target	Square	up	up	614
Test	16	19	Mila	yes	Small	target	Vrectangle	up	up	732
Test	16	20	Mila	yes	Small	target	Hexagon	down	down	843
Test	16	21	Mila	yes	Small	target	Cross	up	up	571
Test	16	22	Mila	yes	Small	target	Diamond	down	down	486
Test	16	23	Mila	yes	Small	target	Cross	down	down	751
Test	16	24	Mila	yes	Small	target	Hexagon	down	down	759
Test	17	1	Mila	no	Small	distractor	Square	down	up	864
Test	17	2	Mila	yes	Small	target	Square	up	up	994
Test	17	3	Mila	yes	Small	target	Cross	up	up	716
Test	17	4	Mila	yes	Small	target	Diamond	up	up	778
Test	17	5	Mila	yes	Small	target	Hexagon	up	up	516
Test	17	6	Mila	yes	Small	target	Hexagon	down	down	925
Test	17	7	Mila	yes	Small	target	Hrectangle	up	up	1058
Test	17	8	Mila	yes	Small	target	Vrectangle	down	down	805
Test	17	9	Mila	yes	Small	target	Diamond	down	down	593
Test	17	10	Mila	yes	Small	target	Cross	down	down	727
Test	17	11	Mila	yes	Small	target	Vrectangle	up	up	647
Test	17	12	Mila	yes	Small	target	Hexagon	down	down	673
Test	17	13	Mila	yes	Small	target	Square	up	up	539
Test	17	14	Mila	yes	Small	target	Cross	down	down	847
Test	17	15	Mila	yes	Small	target	Vrectangle	up	up	596
Test	17	16	Mila	yes	Small	target	Hexagon	up	up	615
Test	17	17	Mila	no	Small	distractor	Square	down	up	668
Test	17	18	Mila	no	Small	distractor	Cross	up	down	671
Test	17	19	Mila	yes	Small	target	Vrectangle	down	down	497
Test	17	20	Mila	no	Small	distractor	Diamond	up	down	548
Test	17	21	Mila	yes	Small	target	Hrectangle	down	down	622
Test	17	22	Mila	no	Small	distractor	Hrectangle	up	down	860
Test	17	23	Mila	yes	Small	target	Diamond	down	down	503
Test	17	24	Mila	yes	Small	target	Hrectangle	down	down	624
Test	18	1	Mila	yes	Small	target	Hrectangle	up	up	765
Test	18	2	Mila	no	Small	distractor	Square	down	up	655
Test	18	3	Mila	yes	Small	target	Cross	up	up	688
Test	18	4	Mila	yes	Small	target	Vrectangle	down	down	519
Test	18	5	Mila	yes	Small	target	Cross	down	down	491
Test	18	6	Mila	yes	Small	target	Hexagon	up	up	617
Test	18	7	Mila	yes	Small	target	Diamond	down	down	600
Test	18	8	Mila	yes	Small	target	Hexagon	down	down	783
Test	18	9	Mila	no	Small	distractor	Square	up	down	768
Test	18	10	Mila	no	Small	distractor	Diamond	up	down	610
Test	18	11	Mila	no	Small	distractor	Vrectangle	up	down	558
Test	18	12	Mila	yes	Small	target	Square	down	down	719
Test	18	13	Mila	yes	Small	target	Square	up	up	604
Test	18	14	Mila	yes	Small	target	Hrectangle	down	down	517
Test	18	15	Mila	yes	Small	target	Vrectangle	up	up	602
Test	18	16	Mila	yes	Small	target	Vrectangle	down	down	587
Test	18	17	Mila	yes	Small	target	Hexagon	up	up	602
Test	18	18	Mila	yes	Small	target	Cross	up	up	1168
Test	18	19	Mila	yes	Small	target	Hrectangle	up	up	563
Test	18	20	Mila	yes	Small	target	Diamond	up	up	592
Test	18	21	Mila	no	Small	distractor	Hexagon	down	up	525
Test	18	22	Mila	yes	Small	target	Diamond	down	down	485
Test	18	23	Mila	yes	Small	target	Cross	down	down	1008
Test	18	24	Mila	yes	Small	target	Cross	up	up	512
Test	19	1	Mila	yes	Small	target	Cross	up	up	1068
Test	19	2	Mila	no	Small	distractor	Cross	down	up	757
Test	19	3	Mila	yes	Small	target	Square	up	up	1024
Test	19	4	Mila	yes	Small	target	Hrectangle	down	down	1713
Test	19	5	Mila	yes	Small	target	Vrectangle	down	down	645
Test	19	6	Mila	yes	Small	target	Hexagon	up	up	700
Test	19	7	Mila	yes	Small	target	Hrectangle	up	up	742
Test	19	8	Mila	yes	Small	target	Diamond	up	up	608
Test	19	9	Mila	yes	Small	target	Vrectangle	up	up	694
Test	19	10	Mila	yes	Small	target	Hexagon	down	down	1103
Test	19	11	Mila	yes	Small	target	Diamond	down	down	1179
Test	19	12	Mila	yes	Small	target	Vrectangle	up	up	974
Test	19	13	Mila	yes	Small	target	Hexagon	up	up	796
Test	19	14	Mila	yes	Small	target	Hrectangle	up	up	950
Test	19	15	Mila	yes	Small	target	Square	up	up	1270
Test	19	16	Mila	no	Small	distractor	Square	down	up	603
Test	19	17	Mila	yes	Small	target	Hrectangle	down	down	506
Test	19	18	Mila	yes	Small	target	Cross	up	up	782
Test	19	19	Mila	no	Small	distractor	Diamond	up	down	462
Test	19	20	Mila	yes	Small	target	Hexagon	down	down	634
Test	19	21	Mila	yes	Small	target	Cross	down	down	525
Test	19	22	Mila	yes	Small	target	Diamond	down	down	462
Test	19	23	Mila	yes	Small	target	Vrectangle	down	down	468
Test	19	24	Mila	yes	Small	target	Diamond	down	down	452
Test	20	1	Mila	yes	Small	target	Hexagon	down	down	485
Test	20	2	Mila	yes	Small	target	Vrectangle	up	up	751
Test	20	3	Mila	yes	Small	target	Diamond	up	up	1039
Test	20	4	Mila	yes	Small	target	Square	up	up	727
Test	20	5	Mila	yes	Small	target	Cross	up	up	818
Test	20	6	Mila	yes	Small	target	Hrectangle	down	down	603
Test	20	7	Mila	yes	Small	target	Hrectangle	up	up	758
Test	20	8	Mila	yes	Small	target	Hexagon	up	up	574
Test	20	9	Mila	yes	Small	target	Cross	down	down	519
Test	20	10	Mila	yes	Small	target	Vrectangle	down	down	490
Test	20	11	Mila	no	Small	distractor	Square	down	up	588
Test	20	12	Mila	no	Small	distractor	Hexagon	up	down	657
Test	20	13	Mila	yes	Small	target	Hexagon	down	down	625
Test	20	14	Mila	yes	Small	target	Vrectangle	down	down	459
Test	20	15	Mila	yes	Small	target	Square	up	up	674
Test	20	16	Mila	no	Small	distractor	Hrectangle	up	down	537
Test	20	17	Mila	yes	Small	target	Hrectangle	down	down	632
Test	20	18	Mila	yes	Small	target	Cross	up	up	742
Test	20	19	Mila	no	Small	distractor	Diamond	up	down	519
Test	20	20	Mila	yes	Small	target	Cross	down	down	598
Test	20	21	Mila	yes	Small	target	Vrectangle	up	up	714
Test	20	22	Mila	no	Small	distractor	Square	down	up	672
Test	20	23	Mila	yes	Small	target	Diamond	down	down	577
Test	20	24	Mila	no	Small	distractor	Diamond	up	down	488
Test	21	1	Mila	yes	Small	target	Diamond	up	up	609
Test	21	2	Mila	yes	Small	target	Diamond	down	down	577
Test	21	3	Mila	no	Small	distractor	Vrectangle	up	down	686
Test	21	4	Mila	yes	Small	target	Cross	up	up	673
Test	21	5	Mila	yes	Small	target	Hrectangle	up	up	772
Test	21	6	Mila	yes	Small	target	Square	up	up	595
Test	21	7	Mila	yes	Small	target	Square	down	down	785
Test	21	8	Mila	yes	Small	target	Vrectangle	down	down	733
Test	21	9	Mila	yes	Small	target	Hexagon	up	up	607
Test	21	10	Mila	no	Small	distractor	Hexagon	down	up	594
Test	21	11	Mila	yes	Small	target	Cross	down	down	636
Test	21	12	Mila	yes	Small	target	Vrectangle	up	up	727
Test	21	13	Mila	yes	Small	target	Hrectangle	up	up	639
Test	21	14	Mila	yes	Small	target	Diamond	down	down	1044
Test	21	15	Mila	yes	Small	target	Cross	down	down	908
Test	21	16	Mila	yes	Small	target	Square	down	down	567
Test	21	17	Mila	yes	Small	target	Cross	up	up	899
Test	21	18	Mila	yes	Small	target	Square	up	up	571
Test	21	19	Mila	yes	Small	target	Hexagon	down	down	764
Test	21	20	Mila	yes	Small	target	Diamond	up	up	552
Test	21	21	Mila	yes	Small	target	Hexagon	up	up	440
Test	21	22	Mila	yes	Small	target	Vrectangle	down	down	537
Test	21	23	Mila	yes	Small	target	Hrectangle	down	down	461
Test	21	24	Mila	yes	Small	target	Diamond	up	up	442
Test	22	1	Mila	yes	Small	target	Square	down	down	780
Test	22	2	Mila	yes	Small	target	Hrectangle	up	up	663
Test	22	3	Mila	yes	Small	target	Cross	up	up	509
Test	22	4	Mila	yes	Small	target	Diamond	down	down	472
Test	22	5	Mila	yes	Small	target	Square	up	up	640
Test	22	6	Mila	yes	Small	target	Hrectangle	down	down	436
Test	22	7	Mila	yes	Small	target	Vrectangle	down	down	592
Test	22	8	Mila	yes	Small	target	Hexagon	down	down	444
Test	22	9	Mila	yes	Small	target	Vrectangle	up	up	895
Test	22	10	Mila	yes	Small	target	Hexagon	up	up	699
Test	22	11	Mila	yes	Small	target	Cross	down	down	1854
Test	22	12	Mila	yes	Small	target	Cross	down	down	1265
Test	22	13	Mila	yes	Small	target	Hexagon	down	down	1004
Test	22	14	Mila	no	Small	distractor	Hrectangle	up	down	451
Test	22	15	Mila	yes	Small	target	Square	down	down	1276
Test	22	16	Mila	yes	Small	target	Vrectangle	up	up	642
Test	22	17	Mila	yes	Small	target	Diamond	down	down	524
Test	22	18	Mila	yes	Small	target	Hrectangle	down	down	816
Test	22	19	Mila	yes	Small	target	Cross	up	up	659
Test	22	20	Mila	yes	Small	target	Vrectangle	down	down	823
Test	22	21	Mila	yes	Small	target	Hexagon	up	up	617
Test	22	22	Mila	yes	Small	target	Diamond	up	up	684
Test	22	23	Mila	yes	Small	target	Square	up	up	623
Test	22	24	Mila	yes	Small	target	Cross	down	down	775
SS	1	1	Milka	yes	Large	target	Square	up	up	2596
SS	1	2	Milka	yes	Large	target	Vrectangle	down	down	2784
SS	1	3	Milka	yes	Large	target	Cross	down	down	557
SS	1	4	Milka	yes	Large	target	Diamond	up	up	1031
SS	1	5	Milka	yes	Large	target	Vrectangle	up	up	696
SS	1	6	Milka	yes	Large	target	Hrectangle	down	down	536
SS	1	7	Milka	yes	Large	target	Hexagon	down	down	556
SS	1	8	Milka	yes	Large	target	Hexagon	up	up	648
SS	1	9	Milka	yes	Large	target	Cross	up	up	632
SS	1	10	Milka	yes	Large	target	Square	down	down	947
SS	1	11	Milka	yes	Large	target	Hrectangle	up	up	958
SS	1	12	Milka	yes	Large	target	Hexagon	down	down	577
SS	1	13	Milka	yes	Large	target	Vrectangle	up	up	765
SS	1	14	Milka	yes	Large	target	Diamond	up	up	854
SS	1	15	Milka	yes	Large	target	Hrectangle	up	up	668
SS	1	16	Milka	yes	Large	target	Hexagon	up	up	1735
SS	1	17	Milka	yes	Large	target	Diamond	down	down	1397
SS	1	18	Milka	yes	Large	target	Vrectangle	down	down	557
SS	1	19	Milka	no	Large	distractor	Cross	up	down	1323
SS	1	20	Milka	yes	Large	target	Square	up	up	676
SS	1	21	Milka	yes	Large	target	Hrectangle	down	down	552
SS	1	22	Milka	yes	Large	target	Cross	down	down	547
SS	1	23	Milka	yes	Large	target	Square	down	down	518
SS	1	24	Milka	yes	Large	target	Square	down	down	553
SS	1	25	Milka	yes	Large	distractor	Cross	up	down	627
SS	1	26	Milka	yes	Large	target	Cross	down	down	638
SS	1	27	Milka	yes	Large	distractor	Square	up	down	687
SS	1	28	Milka	yes	Large	distractor	Hrectangle	down	up	1463
SS	1	29	Milka	yes	Large	distractor	Vrectangle	down	up	733
SS	1	30	Milka	yes	Large	distractor	Hexagon	up	down	547
SS	1	31	Milka	yes	Large	distractor	Hrectangle	up	down	645
SS	1	32	Milka	yes	Large	distractor	Diamond	up	down	602
SS	1	33	Milka	yes	Large	distractor	Vrectangle	up	down	490
SS	1	34	Milka	yes	Large	distractor	Hexagon	down	up	886
SS	1	35	Milka	yes	Large	distractor	Diamond	down	up	811
SS	1	36	Milka	yes	Large	target	Vrectangle	up	up	1036
SS	1	37	Milka	yes	Large	distractor	Hexagon	up	down	1292
SS	1	38	Milka	yes	Large	distractor	Hrectangle	up	down	527
SS	1	39	Milka	yes	Large	target	Square	up	up	686
SS	1	40	Milka	yes	Large	distractor	Square	down	up	743
SS	1	41	Milka	yes	Large	target	Hrectangle	down	down	522
SS	1	42	Milka	yes	Large	target	Cross	up	up	1038
SS	1	43	Milka	yes	Large	distractor	Diamond	up	down	1740
SS	1	44	Milka	yes	Large	distractor	Hexagon	down	up	938
SS	1	45	Milka	yes	Large	target	Cross	down	down	630
SS	1	46	Milka	yes	Large	target	Diamond	down	down	1244
SS	1	47	Milka	yes	Large	target	Vrectangle	down	down	1565
SS	1	48	Milka	yes	Large	target	Diamond	down	down	679
SS	2	1	Milka	yes	Large	target	Hexagon	down	down	552
SS	2	2	Milka	no	Large	distractor	Square	up	down	547
SS	2	3	Milka	yes	Large	target	Square	down	down	1353
SS	2	4	Milka	no	Large	distractor	Vrectangle	up	down	528
SS	2	5	Milka	yes	Large	target	Hrectangle	up	up	764
SS	2	6	Milka	yes	Large	target	Hrectangle	down	down	560
SS	2	7	Milka	yes	Large	target	Vrectangle	down	down	528
SS	2	8	Milka	no	Large	distractor	Cross	up	down	568
SS	2	9	Milka	yes	Large	target	Diamond	down	down	524
SS	2	10	Milka	yes	Large	target	Hexagon	up	up	1447
SS	2	11	Milka	yes	Large	target	Cross	down	down	545
SS	2	12	Milka	yes	Large	target	Diamond	up	up	889
SS	2	13	Milka	yes	Large	target	Hrectangle	up	up	813
SS	2	14	Milka	yes	Large	target	Cross	down	down	513
SS	2	15	Milka	yes	Large	target	Hrectangle	down	down	539
SS	2	16	Milka	yes	Large	target	Hexagon	down	down	1837
SS	2	17	Milka	yes	Large	target	Square	down	down	513
SS	2	18	Milka	yes	Large	target	Vrectangle	down	down	819
SS	2	19	Milka	yes	Large	target	Vrectangle	up	up	707
SS	2	20	Milka	yes	Large	target	Square	up	up	847
SS	2	21	Milka	yes	Large	target	Diamond	down	down	530
SS	2	22	Milka	yes	Large	target	Hexagon	up	up	827
SS	2	23	Milka	yes	Large	target	Cross	up	up	1817
SS	2	24	Milka	yes	Large	target	Hexagon	up	up	721
SS	2	25	Milka	yes	Large	distractor	Diamond	up	down	928
SS	2	26	Milka	yes	Large	target	Vrectangle	up	up	742
SS	2	27	Milka	yes	Large	target	Square	up	up	762
SS	2	28	Milka	yes	Large	distractor	Hexagon	down	up	764
SS	2	29	Milka	yes	Large	distractor	Vrectangle	down	up	574
SS	2	30	Milka	yes	Large	distractor	Square	down	up	681
SS	2	31	Milka	yes	Large	distractor	Hrectangle	up	down	579
SS	2	32	Milka	yes	Large	target	Diamond	down	down	554
SS	2	33	Milka	yes	Large	distractor	Cross	up	down	598
SS	2	34	Milka	yes	Large	target	Cross	down	down	535
SS	2	35	Milka	yes	Large	target	Hrectangle	down	down	590
SS	2	36	Milka	yes	Large	target	Hrectangle	down	down	1031
SS	2	37	Milka	yes	Large	distractor	Diamond	up	down	608
SS	2	38	Milka	yes	Large	distractor	Hrectangle	up	down	664
SS	2	39	Milka	yes	Large	distractor	Square	down	up	637
SS	2	40	Milka	yes	Large	target	Vrectangle	down	down	785
SS	2	41	Milka	yes	Large	target	Diamond	down	down	569
SS	2	42	Milka	yes	Large	target	Cross	up	up	859
SS	2	43	Milka	yes	Large	distractor	Square	up	down	640
SS	2	44	Milka	yes	Large	target	Cross	down	down	780
SS	2	45	Milka	yes	Large	target	Hexagon	down	down	564
SS	2	46	Milka	yes	Large	target	Vrectangle	up	up	783
SS	2	47	Milka	yes	Large	distractor	Hexagon	up	down	603
SS	2	48	Milka	yes	Large	target	Hexagon	up	up	578
SS	3	1	Milka	yes	Large	target	Hexagon	down	down	480
SS	3	2	Milka	yes	Large	target	Diamond	up	up	693
SS	3	3	Milka	yes	Large	target	Diamond	down	down	486
SS	3	4	Milka	no	Large	distractor	Vrectangle	up	down	489
SS	3	5	Milka	yes	Large	target	Hrectangle	up	up	699
SS	3	6	Milka	yes	Large	target	Square	up	up	789
SS	3	7	Milka	yes	Large	target	Square	down	down	1024
SS	3	8	Milka	yes	Large	target	Vrectangle	down	down	900
SS	3	9	Milka	yes	Large	target	Cross	up	up	676
SS	3	10	Milka	yes	Large	target	Hexagon	up	up	724
SS	3	11	Milka	yes	Large	target	Hrectangle	down	down	496
SS	3	12	Milka	yes	Large	target	Cross	up	up	673
SS	3	13	Milka	yes	Large	target	Cross	down	down	492
SS	3	14	Milka	yes	Large	target	Square	down	down	507
SS	3	15	Milka	yes	Large	target	Vrectangle	down	down	493
SS	3	16	Milka	yes	Large	target	Hrectangle	down	down	507
SS	3	17	Milka	yes	Large	target	Hexagon	up	up	688
SS	3	18	Milka	yes	Large	target	Diamond	down	down	516
SS	3	19	Milka	yes	Large	target	Square	up	up	718
SS	3	20	Milka	yes	Large	target	Diamond	up	up	655
SS	3	21	Milka	no	Large	distractor	Hrectangle	up	down	571
SS	3	22	Milka	yes	Large	target	Vrectangle	up	up	856
SS	3	23	Milka	yes	Large	target	Hexagon	down	down	512
SS	3	24	Milka	yes	Large	target	Hrectangle	down	down	697
SS	3	25	Milka	yes	Large	distractor	Hexagon	down	up	672
SS	3	26	Milka	yes	Large	distractor	Diamond	up	down	519
SS	3	27	Milka	yes	Large	target	Cross	up	up	803
SS	3	28	Milka	yes	Large	distractor	Hrectangle	up	down	574
SS	3	29	Milka	yes	Large	distractor	Square	up	down	447
SS	3	30	Milka	yes	Large	distractor	Hexagon	up	down	640
SS	3	31	Milka	yes	Large	target	Cross	down	down	500
SS	3	32	Milka	yes	Large	distractor	Diamond	down	up	793
SS	3	33	Milka	yes	Large	target	Vrectangle	down	down	1484
SS	3	34	Milka	yes	Large	distractor	Square	down	up	797
SS	3	35	Milka	yes	Large	distractor	Vrectangle	up	down	735
SS	3	36	Milka	yes	Large	distractor	Vrectangle	down	up	687
SS	3	37	Milka	yes	Large	target	Diamond	down	down	538
SS	3	38	Milka	yes	Large	distractor	Square	up	down	569
SS	3	39	Milka	yes	Large	distractor	Diamond	up	down	477
SS	3	40	Milka	yes	Large	distractor	Hrectangle	down	up	895
SS	3	41	Milka	yes	Large	target	Square	down	down	588
SS	3	42	Milka	yes	Large	distractor	Cross	up	down	487
SS	3	43	Milka	yes	Large	distractor	Vrectangle	up	down	927
SS	3	44	Milka	yes	Large	distractor	Hexagon	up	down	622
SS	3	45	Milka	yes	Large	distractor	Hrectangle	up	down	485
SS	3	46	Milka	yes	Large	target	Hexagon	down	down	506
SS	3	47	Milka	yes	Large	target	Cross	down	down	2195
SS	3	48	Milka	yes	Large	distractor	Square	up	down	578
SS	4	1	Milka	yes	Large	target	Cross	down	down	577
SS	4	2	Milka	yes	Large	target	Vrectangle	up	up	741
SS	4	3	Milka	yes	Large	target	Vrectangle	down	down	618
SS	4	4	Milka	yes	Large	target	Diamond	down	down	566
SS	4	5	Milka	yes	Large	target	Hrectangle	up	up	729
SS	4	6	Milka	yes	Large	target	Square	down	down	590
SS	4	7	Milka	yes	Large	target	Cross	up	up	685
SS	4	8	Milka	yes	Large	target	Diamond	up	up	864
SS	4	9	Milka	yes	Large	target	Hexagon	up	up	618
SS	4	10	Milka	yes	Large	target	Hexagon	down	down	579
SS	4	11	Milka	yes	Large	target	Hrectangle	down	down	540
SS	4	12	Milka	yes	Large	target	Vrectangle	down	down	529
SS	4	13	Milka	yes	Large	target	Square	up	up	624
SS	4	14	Milka	yes	Large	target	Hexagon	down	down	1237
SS	4	15	Milka	yes	Large	target	Cross	up	up	698
SS	4	16	Milka	yes	Large	target	Cross	down	down	578
SS	4	17	Milka	yes	Large	target	Hexagon	up	up	787
SS	4	18	Milka	yes	Large	target	Hrectangle	down	down	591
SS	4	19	Milka	yes	Large	target	Vrectangle	up	up	596
SS	4	20	Milka	yes	Large	target	Diamond	up	up	697
SS	4	21	Milka	yes	Large	target	Diamond	down	down	583
SS	4	22	Milka	no	Large	distractor	Hrectangle	up	down	619
SS	4	23	Milka	yes	Large	target	Square	down	down	852
SS	4	24	Milka	yes	Large	target	Vrectangle	up	up	622
SS	4	25	Milka	yes	Large	distractor	Diamond	down	up	703
SS	4	26	Milka	yes	Large	target	Vrectangle	down	down	542
SS	4	27	Milka	yes	Large	distractor	Hexagon	up	down	728
SS	4	28	Milka	yes	Large	target	Square	up	up	793
SS	4	29	Milka	yes	Large	target	Hrectangle	down	down	583
SS	4	30	Milka	yes	Large	target	Cross	up	up	1049
SS	4	31	Milka	yes	Large	distractor	Square	down	up	727
SS	4	32	Milka	yes	Large	target	Hexagon	down	down	738
SS	4	33	Milka	yes	Large	distractor	Hrectangle	up	down	736
SS	4	34	Milka	yes	Large	target	Cross	down	down	633
SS	4	35	Milka	yes	Large	distractor	Diamond	up	down	527
SS	4	36	Milka	yes	Large	target	Diamond	down	down	542
SS	4	37	Milka	yes	Large	target	Hexagon	down	down	598
SS	4	38	Milka	yes	Large	distractor	Square	up	down	587
SS	4	39	Milka	yes	Large	distractor	Hexagon	up	down	516
SS	4	40	Milka	yes	Large	distractor	Hrectangle	up	down	547
SS	4	41	Milka	yes	Large	target	Cross	down	down	728
SS	4	42	Milka	yes	Large	distractor	Vrectangle	up	down	602
SS	4	43	Milka	yes	Large	distractor	Diamond	up	down	540
SS	4	44	Milka	yes	Large	target	Hrectangle	down	down	547
SS	4	45	Milka	yes	Large	target	Square	down	down	1505
SS	4	46	Milka	yes	Large	target	Vrectangle	down	down	548
SS	4	47	Milka	yes	Large	target	Cross	up	up	889
SS	4	48	Milka	yes	Large	distractor	Cross	up	down	683
SS	5	1	Milka	yes	Large	target	Hexagon	up	up	698
SS	5	2	Milka	yes	Large	target	Vrectangle	down	down	1303
SS	5	3	Milka	no	Large	distractor	Diamond	up	down	2890
SS	5	4	Milka	yes	Large	target	Cross	up	up	612
SS	5	5	Milka	yes	Large	target	Square	down	down	468
SS	5	6	Milka	yes	Large	target	Cross	down	down	617
SS	5	7	Milka	no	Large	distractor	Square	up	down	445
SS	5	8	Milka	yes	Large	target	Diamond	down	down	461
SS	5	9	Milka	yes	Large	target	Hrectangle	up	up	1489
SS	5	10	Milka	yes	Large	target	Hrectangle	down	down	447
SS	5	11	Milka	yes	Large	target	Hexagon	down	down	451
SS	5	12	Milka	yes	Large	target	Diamond	up	up	778
SS	5	13	Milka	yes	Large	target	Hrectangle	down	down	465
SS	5	14	Milka	yes	Large	target	Vrectangle	down	down	822
SS	5	15	Milka	yes	Large	target	Hexagon	down	down	1128
SS	5	16	Milka	yes	Large	target	Cross	down	down	694
SS	5	17	Milka	yes	Large	target	Vrectangle	up	up	640
SS	5	18	Milka	yes	Large	target	Hrectangle	up	up	607
SS	5	19	Milka	yes	Large	target	Cross	up	up	792
SS	5	20	Milka	yes	Large	target	Diamond	down	down	2003
SS	5	21	Milka	yes	Large	target	Square	down	down	568
SS	5	22	Milka	yes	Large	target	Hexagon	up	up	1355
SS	5	23	Milka	yes	Large	target	Square	up	up	3477
SS	5	24	Milka	yes	Large	target	Hexagon	up	up	753
SS	5	25	Milka	yes	Large	target	Square	down	down	496
SS	5	26	Milka	yes	Large	distractor	Hrectangle	down	up	563
SS	5	27	Milka	yes	Large	target	Cross	down	down	814
SS	5	28	Milka	yes	Large	distractor	Hexagon	down	up	677
SS	5	29	Milka	yes	Large	distractor	Cross	up	down	516
SS	5	30	Milka	yes	Large	target	Vrectangle	up	up	859
SS	5	31	Milka	yes	Large	target	Diamond	up	up	658
SS	5	32	Milka	yes	Large	target	Diamond	down	down	536
SS	5	33	Milka	yes	Large	distractor	Hrectangle	up	down	644
SS	5	34	Milka	yes	Large	target	Square	up	up	646
SS	5	35	Milka	yes	Large	target	Vrectangle	down	down	1378
SS	5	36	Milka	yes	Large	distractor	Square	down	up	752
SS	5	37	Milka	yes	Large	distractor	Cross	up	down	534
SS	5	38	Milka	yes	Large	target	Square	up	up	665
SS	5	39	Milka	yes	Large	target	Hexagon	down	down	968
SS	5	40	Milka	yes	Large	distractor	Hrectangle	up	down	453
SS	5	41	Milka	yes	Large	distractor	Hexagon	up	down	605
SS	5	42	Milka	yes	Large	target	Diamond	down	down	761
SS	5	43	Milka	yes	Large	target	Hrectangle	down	down	1475
SS	5	44	Milka	yes	Large	target	Vrectangle	up	up	748
SS	5	45	Milka	yes	Large	target	Vrectangle	down	down	548
SS	5	46	Milka	yes	Large	distractor	Diamond	up	down	2093
SS	5	47	Milka	yes	Large	target	Cross	down	down	1702
SS	5	48	Milka	yes	Large	distractor	Hexagon	up	down	615
Test	1	1	Milka	yes	Large	target	Cross	down	down	802
Test	1	2	Milka	no	Large	distractor	Hexagon	up	down	953
Test	1	3	Milka	yes	Large	target	Square	down	down	819
Test	1	4	Milka	no	Large	distractor	Square	up	down	572
Test	1	5	Milka	yes	Large	target	Hexagon	down	down	571
Test	1	6	Milka	no	Large	distractor	Hrectangle	up	down	512
Test	1	7	Milka	no	Large	distractor	Vrectangle	up	down	617
Test	1	8	Milka	no	Large	distractor	Diamond	up	down	578
Test	1	9	Milka	yes	Large	target	Diamond	down	down	579
Test	1	10	Milka	no	Large	distractor	Cross	up	down	558
Test	1	11	Milka	yes	Large	target	Hrectangle	down	down	539
Test	1	12	Milka	no	Large	distractor	Square	up	down	576
Test	1	13	Milka	yes	Large	target	Square	down	down	572
Test	1	14	Milka	yes	Large	target	Hexagon	down	down	538
Test	1	15	Milka	yes	Large	target	Vrectangle	down	down	506
Test	1	16	Milka	no	Large	distractor	Cross	up	down	509
Test	1	17	Milka	no	Large	distractor	Hexagon	up	down	530
Test	1	18	Milka	yes	Large	target	Hrectangle	down	down	534
Test	1	19	Milka	no	Large	distractor	Vrectangle	up	down	649
Test	1	20	Milka	no	Large	distractor	Diamond	up	down	662
Test	1	21	Milka	no	Large	distractor	Hrectangle	up	down	976
Test	1	22	Milka	yes	Large	target	Diamond	down	down	532
Test	1	23	Milka	yes	Large	target	Cross	down	down	1631
Test	1	24	Milka	no	Large	distractor	Vrectangle	up	down	540
Test	2	1	Milka	yes	Large	target	Vrectangle	down	down	1116
Test	2	2	Milka	no	Large	distractor	Hrectangle	up	down	721
Test	2	3	Milka	no	Large	distractor	Square	up	down	696
Test	2	4	Milka	yes	Large	target	Square	down	down	645
Test	2	5	Milka	yes	Large	target	Diamond	down	down	696
Test	2	6	Milka	yes	Large	target	Hrectangle	down	down	537
Test	2	7	Milka	yes	Large	target	Hexagon	down	down	600
Test	2	8	Milka	no	Large	distractor	Cross	up	down	488
Test	2	9	Milka	no	Large	distractor	Hexagon	up	down	712
Test	2	10	Milka	no	Large	distractor	Diamond	up	down	547
Test	2	11	Milka	yes	Large	target	Cross	down	down	730
Test	2	12	Milka	no	Large	distractor	Diamond	up	down	741
Test	2	13	Milka	yes	Large	target	Square	down	down	392
Test	2	14	Milka	yes	Large	target	Hexagon	down	down	1395
Test	2	15	Milka	no	Large	distractor	Vrectangle	up	down	645
Test	2	16	Milka	no	Large	distractor	Hrectangle	up	down	668
Test	2	17	Milka	yes	Large	target	Vrectangle	down	down	613
Test	2	18	Milka	yes	Large	target	Diamond	down	down	737
Test	2	19	Milka	no	Large	distractor	Cross	up	down	566
Test	2	20	Milka	yes	Large	target	Cross	down	down	1355
Test	2	21	Milka	no	Large	distractor	Square	up	down	649
Test	2	22	Milka	yes	Large	target	Hexagon	up	up	871
Test	2	23	Milka	yes	Large	target	Hrectangle	down	down	701
Test	2	24	Milka	no	Large	distractor	Cross	down	up	1137
Test	3	1	Milka	no	Large	distractor	Cross	up	down	674
Test	3	2	Milka	no	Large	distractor	Diamond	up	down	2125
Test	3	3	Milka	no	Large	distractor	Vrectangle	up	down	1810
Test	3	4	Milka	no	Large	distractor	Square	up	down	602
Test	3	5	Milka	yes	Large	target	Hrectangle	down	down	808
Test	3	6	Milka	yes	Large	target	Hexagon	down	down	857
Test	3	7	Milka	yes	Large	target	Vrectangle	down	down	726
Test	3	8	Milka	no	Large	distractor	Hrectangle	up	down	580
Test	3	9	Milka	no	Large	distractor	Hexagon	up	down	537
Test	3	10	Milka	yes	Large	target	Square	down	down	553
Test	3	11	Milka	yes	Large	target	Diamond	down	down	496
Test	3	12	Milka	yes	Large	target	Diamond	down	down	641
Test	3	13	Milka	yes	Large	target	Hrectangle	down	down	647
Test	3	14	Milka	no	Large	distractor	Square	up	down	532
Test	3	15	Milka	no	Large	distractor	Hrectangle	up	down	690
Test	3	16	Milka	yes	Large	target	Cross	down	down	797
Test	3	17	Milka	yes	Large	target	Vrectangle	down	down	568
Test	3	18	Milka	no	Large	distractor	Cross	up	down	515
Test	3	19	Milka	no	Large	distractor	Vrectangle	up	down	693
Test	3	20	Milka	yes	Large	target	Square	down	down	1015
Test	3	21	Milka	no	Large	distractor	Hexagon	up	down	733
Test	3	22	Milka	yes	Large	target	Hexagon	down	down	563
Test	3	23	Milka	yes	Large	target	Diamond	up	up	688
Test	3	24	Milka	no	Large	distractor	Square	up	down	543
Test	4	1	Milka	no	Large	distractor	Diamond	up	down	528
Test	4	2	Milka	yes	Large	target	Cross	down	down	828
Test	4	3	Milka	no	Large	distractor	Cross	up	down	674
Test	4	4	Milka	yes	Large	target	Hexagon	down	down	808
Test	4	5	Milka	no	Large	distractor	Vrectangle	up	down	616
Test	4	6	Milka	yes	Large	target	Hrectangle	down	down	562
Test	4	7	Milka	no	Large	distractor	Hrectangle	up	down	576
Test	4	8	Milka	no	Large	distractor	Hexagon	up	down	629
Test	4	9	Milka	yes	Large	target	Square	down	down	589
Test	4	10	Milka	yes	Large	target	Diamond	down	down	636
Test	4	11	Milka	yes	Large	target	Vrectangle	down	down	648
Test	4	12	Milka	no	Large	distractor	Vrectangle	up	down	667
Test	4	13	Milka	yes	Large	target	Vrectangle	down	down	641
Test	4	14	Milka	no	Large	distractor	Square	up	down	588
Test	4	15	Milka	yes	Large	target	Hexagon	down	down	778
Test	4	16	Milka	yes	Large	target	Diamond	up	up	329
Test	4	17	Milka	no	Large	distractor	Hexagon	up	down	588
Test	4	18	Milka	yes	Large	target	Diamond	down	down	540
Test	4	19	Milka	yes	Large	target	Hrectangle	down	down	792
Test	4	20	Milka	no	Large	distractor	Hrectangle	up	down	607
Test	4	21	Milka	yes	Large	target	Square	down	down	712
Test	4	22	Milka	yes	Large	target	Cross	down	down	573
Test	4	23	Milka	no	Large	distractor	Cross	up	down	430
Test	4	24	Milka	yes	Large	target	Diamond	down	down	566
Test	5	1	Milka	yes	Large	target	Square	down	down	708
Test	5	2	Milka	yes	Large	target	Vrectangle	down	down	932
Test	5	3	Milka	no	Large	distractor	Cross	up	down	609
Test	5	4	Milka	no	Large	distractor	Square	up	down	648
Test	5	5	Milka	yes	Large	target	Hrectangle	down	down	2121
Test	5	6	Milka	no	Large	distractor	Vrectangle	up	down	617
Test	5	7	Milka	no	Large	distractor	Hexagon	down	up	3246
Test	5	8	Milka	yes	Large	target	Cross	down	down	1516
Test	5	9	Milka	no	Large	distractor	Hexagon	up	down	249
Test	5	10	Milka	yes	Large	target	Diamond	up	up	1104
Test	5	11	Milka	no	Large	distractor	Diamond	down	up	1816
Test	5	12	Milka	yes	Large	target	Square	down	down	522
Test	5	13	Milka	yes	Large	target	Vrectangle	down	down	447
Test	5	14	Milka	yes	Large	target	Cross	down	down	1243
Test	5	15	Milka	yes	Large	target	Square	up	up	954
Test	5	16	Milka	yes	Large	target	Diamond	up	up	738
Test	5	17	Milka	yes	Large	target	Vrectangle	up	up	1064
Test	5	18	Milka	yes	Large	target	Cross	up	up	2014
Test	5	19	Milka	yes	Large	target	Hexagon	down	down	1236
Test	5	20	Milka	yes	Large	target	Hrectangle	up	up	768
Test	5	21	Milka	yes	Large	target	Hrectangle	down	down	854
Test	5	22	Milka	yes	Large	target	Diamond	down	down	1286
Test	5	23	Milka	yes	Large	target	Hexagon	up	up	943
Test	5	24	Milka	yes	Large	target	Square	up	up	780
Test	6	1	Milka	yes	Large	target	Cross	down	down	558
Test	6	2	Milka	yes	Large	target	Diamond	up	up	888
Test	6	3	Milka	yes	Large	target	Diamond	down	down	1197
Test	6	4	Milka	yes	Large	target	Hrectangle	down	down	783
Test	6	5	Milka	yes	Large	target	Hrectangle	up	up	833
Test	6	6	Milka	yes	Large	target	Vrectangle	up	up	660
Test	6	7	Milka	yes	Large	target	Hexagon	down	down	628
Test	6	8	Milka	no	Large	distractor	Hexagon	up	down	439
Test	6	9	Milka	no	Large	distractor	Vrectangle	down	up	839
Test	6	10	Milka	no	Large	distractor	Cross	up	down	722
Test	6	11	Milka	yes	Large	target	Square	down	down	742
Test	6	12	Milka	yes	Large	target	Cross	up	up	552
Test	6	13	Milka	yes	Large	target	Vrectangle	down	down	775
Test	6	14	Milka	no	Large	distractor	Hexagon	up	down	369
Test	6	15	Milka	yes	Large	target	Cross	down	down	679
Test	6	16	Milka	yes	Large	target	Hexagon	down	down	595
Test	6	17	Milka	yes	Large	target	Square	down	down	814
Test	6	18	Milka	yes	Large	target	Diamond	down	down	908
Test	6	19	Milka	yes	Large	target	Hrectangle	down	down	775
Test	6	20	Milka	yes	Large	target	Diamond	up	up	839
Test	6	21	Milka	yes	Large	target	Hrectangle	up	up	759
Test	6	22	Milka	yes	Large	target	Vrectangle	up	up	875
Test	6	23	Milka	yes	Large	target	Square	up	up	677
Test	6	24	Milka	yes	Large	target	Diamond	down	down	687
Test	7	1	Milka	no	Large	distractor	Vrectangle	down	up	1248
Test	7	2	Milka	yes	Large	target	Cross	up	up	941
Test	7	3	Milka	no	Large	distractor	Hrectangle	up	down	607
Test	7	4	Milka	yes	Large	target	Cross	down	down	1694
Test	7	5	Milka	yes	Large	target	Vrectangle	up	up	851
Test	7	6	Milka	yes	Large	target	Square	down	down	905
Test	7	7	Milka	yes	Large	target	Square	up	up	624
Test	7	8	Milka	yes	Large	target	Hexagon	up	up	634
Test	7	9	Milka	no	Large	distractor	Hexagon	down	up	496
Test	7	10	Milka	yes	Large	target	Diamond	down	down	622
Test	7	11	Milka	yes	Large	target	Diamond	up	up	1930
Test	7	12	Milka	yes	Large	target	Hexagon	down	down	781
Test	7	13	Milka	yes	Large	target	Diamond	down	down	894
Test	7	14	Milka	yes	Large	target	Cross	up	up	928
Test	7	15	Milka	yes	Large	target	Hrectangle	down	down	745
Test	7	16	Milka	no	Large	distractor	Square	up	down	714
Test	7	17	Milka	yes	Large	target	Square	down	down	668
Test	7	18	Milka	no	Large	distractor	Hexagon	up	down	596
Test	7	19	Milka	yes	Large	target	Diamond	up	up	789
Test	7	20	Milka	yes	Large	target	Hrectangle	up	up	803
Test	7	21	Milka	no	Large	distractor	Vrectangle	down	up	405
Test	7	22	Milka	yes	Large	target	Vrectangle	up	up	983
Test	7	23	Milka	no	Large	distractor	Cross	down	up	842
Test	7	24	Milka	yes	Large	target	Square	down	down	689
Test	8	1	Milka	no	Large	distractor	Vrectangle	up	down	992
Test	8	2	Milka	no	Large	distractor	Hrectangle	up	down	608
Test	8	3	Milka	yes	Large	target	Diamond	down	down	838
Test	8	4	Milka	no	Large	distractor	Diamond	up	down	630
Test	8	5	Milka	yes	Large	target	Hexagon	up	up	925
Test	8	6	Milka	yes	Large	target	Vrectangle	down	down	702
Test	8	7	Milka	yes	Large	target	Cross	up	up	493
[truncated: 1,913 more rows]

## Sheet: Explanations
	name	meaning
Conditions	TS1	Training stage 1 (horizontal)
	TS2	Training stage 2 (horizontal)
	TS3	Training stage 3 (horizontal)
	TS3A	Training stage 3 reduced size difference (horizontal)
	Test	vertical test
	SS	same size vertical test
Shape	Presented shape category, e.g. a small and large Square
	Hrectangle	horizontal rectangle
	Vrectangle	vertical rectangle
targetPosition	left	for small group: small shape was left
		for large group: large shape was left
	right	for small group: small shape was right
		for large group: large shape was right
	up	for small group: small shape was up
		etc.
Latency	in milliseconds
